# Supplementary material for: The BRCA1/BARD1 complex recognizes pre-ribosomal RNA to facilitate homologous recombination
Source: Cell Discov. 2023 Oct 3;9:99. doi: 10.1038/s41421-023-00590-8 (PMC10547766; doi:10.1038/s41421-023-00590-8)
Supplement: Supplementary file 3 — supplementary table s1 [file 41421_2023_590_MOESM3_ESM.xlsx]

## Sheet: BRCA1-BRCT binding proteins
Checked	Protein FDR Confidence: Combined	Master	Accession	Description	Exp. q-value: Combined	Sum PEP Score	Coverage [%]	# Peptides	# PSMs	# Unique Peptides	# AAs	MW [kDa]	calc. pI	Score Sequest HT: Sequest HT	# Peptides (by Search Engine): Sequest HT	Biological Process	Cellular Component	Molecular Function	Pfam IDs	Entrez Gene ID	Ensembl Gene ID	Chromosome	Gene Symbol	Reactome Pathways	WikiPathways	KEGG Pathways	# Protein Pathway Groups	# Razor Peptides	Abundances (Scaled): F6: Sample	Abundances (Normalized): F6: Sample	Found in Sample: [S6] F6: Sample	# Protein Groups	Modifications
FALSE	High	Master Protein	C6YB45	BRCA1 isoform E1aA-Delta 2-17 OS=Homo sapiens OX=9606 GN=BRCA1 PE=1 SV=1	0	103.078	90	13	88	1	173	19.8	5.76	148.4	13	cell death;cell organization and biogenesis;metabolic process;regulation of biological process;response to stimulus	chromosome;cytoplasm;membrane;nucleus	catalytic activity;DNA binding;metal ion binding;protein binding;RNA binding	Pf00533	672	ENSG00000012048.20	17	BRCA1		Androgen receptor signaling pathway; miRNA Regulation of DNA Damage Response; Signaling Pathways in Glioblastoma; Hepatitis C and Hepatocellular Carcinoma; Pathways Affected in Adenoid Cystic Carcinoma; DNA Damage Response		6	0			High	1	Met-loss [N-Term]
	Checked	Confidence	Annotated Sequence	Modifications	Qvality PEP	Qvality q-value	# Protein Groups	# Proteins	# PSMs	Master Protein Accessions	Positions in Master Proteins	Modifications in Master Proteins	# Missed Cleavages	Theo. MH+ [Da]	Abundances (Scaled): F6: Sample	Quan Info	Found in Sample: [S6] F6: Sample	Confidence (by Search Engine): Sequest HT	Percolator q-Value (by Search Engine): Sequest HT	Percolator PEP (by Search Engine): Sequest HT	XCorr (by Search Engine): Sequest HT	Top Apex RT [min]
	FALSE	High	[K].ELSSFTLGTGVHPIVVVQPDAWTEDNGFHAIGQMCEAPVVTR.[E]	1xCarbamidomethyl [C35]	7.34368e-05	0.00020268	2	5	9	C6YB45; K7EPC7	C6YB45 [104-145]; K7EPC7 [285-326]		0	4565.22	100	Shared	High	High	0.0001837	4.143e-05	2.45	101.1
	FALSE	High	[K].ELSSFTLGTGVHPIVVVQPDAWTEDNGFHAIGQMCEAPVVTR.[E]	1xCarbamidomethyl [C35]; 1xOxidation [M34]	0.00190328	0.00020268	2	5	6	C6YB45; K7EPC7	C6YB45 [104-145]; K7EPC7 [285-326]		0	4581.22	100	Shared	High	High	0.0001837	0.001212	1.72	103.18
	FALSE	High	[R].EWVLDSVALYQCQELDTYLIPQIPHSHY.[-]	1xCarbamidomethyl [C12]	1.26405e-05	0.00020268	2	5	2	C6YB45; K7EPC7	C6YB45 [146-173]; K7EPC7 [327-354]		0	3417.65	100	Shared	High	High	0.0001837	6.709e-06	2.75	108.17
	FALSE	High	[R].GLEICCYGPFTNMPTDQLEWMVQLCGASVVK.[E]	3xCarbamidomethyl [C5; C6; C25]	1.21027e-06	0.00020268	2	4	13	C6YB45; K7EPC7	C6YB45 [73-103]; K7EPC7 [254-284]		0	3603.64	100	Shared	High	High	0.0001837	5.886e-07	3.27	112.37
	FALSE	High	[R].KMLNEHDFEVR.[G]		3.0611e-07	0.00020268	2	4	6	C6YB45; K7EPC7	C6YB45 [37-47]; K7EPC7 [218-228]		1	1417.69	100	Shared	High	High	0.0001837	1.413e-07	3.34	35.94
	FALSE	High	[R].KMLNEHDFEVR.[G]	1xOxidation [M2]	2.25695e-06	0.00020268	2	4	7	C6YB45; K7EPC7	C6YB45 [37-47]; K7EPC7 [218-228]		1	1433.68	100	Shared	High	High	0.0001837	1.118e-06	1.91	25.74
	FALSE	High	[R].KMLNEHDFEVRGDVVNGR.[N]		1.51615e-07	0.00020268	2	4	1	C6YB45; K7EPC7	C6YB45 [37-54]; K7EPC7 [218-235]		2	2115.04	100	Shared	High	High	0.0001837	6.813e-08	2.87	42.71
	FALSE	High	[-].MDAEFVCER.[T]	1xCarbamidomethyl [C7]; 1xMet-loss [N-Term]	0.0626129	0.00316595	1	1	1	C6YB45	C6YB45 [1-9]	C6YB45 1xMet-loss [N-Term]	0	1025.44		No Quan Values	High	High	0.002489	0.04608	2.33
	FALSE	High	[K].MLNEHDFEVR.[G]		1.35923e-06	0.00020268	2	4	16	C6YB45; K7EPC7	C6YB45 [38-47]; K7EPC7 [219-228]		0	1289.59	100	Shared	High	High	0.0001837	6.621e-07	3.11	40.82
	FALSE	High	[K].MLNEHDFEVR.[G]	1xOxidation [M1]	2.63126e-05	0.00020268	2	4	3	C6YB45; K7EPC7	C6YB45 [38-47]; K7EPC7 [219-228]		0	1305.59	100	Shared	High	High	0.0001837	1.435e-05	1.88	25.75
	FALSE	High	[K].MLNEHDFEVRGDVVNGR.[N]		0.000109237	0.00020268	2	4	1	C6YB45; K7EPC7	C6YB45 [38-54]; K7EPC7 [219-235]		1	1986.95	100	Shared	High	High	0.0001837	6.256e-05	3.78	47.42
	FALSE	High	[K].MLNEHDFEVRGDVVNGR.[N]	1xOxidation [M1]	0.0110309	0.000604516	2	4	1	C6YB45; K7EPC7	C6YB45 [38-54]; K7EPC7 [219-235]		1	2002.94	100	Shared	High	High	0.0004766	0.007528	2.28	43.89
	FALSE	High	[R].TLKYFLGIAGGK.[W]		0.00229934	0.00020268	2	7	1	C6YB45; K7EPC7	C6YB45 [10-21]; K7EPC7 [191-202]		1	1267.74	100	Shared	High	High	0.0001837	0.001475	3.24	58.68
	FALSE	High	[K].WVVSYFWVTQSIK.[E]		1.76888e-05	0.00020268	2	6	8	C6YB45; K7EPC7	C6YB45 [22-34]; K7EPC7 [203-215]		0	1642.86	100	Shared	High	High	0.0001837	9.472e-06	3.59	103.57
	FALSE	High	[K].WVVSYFWVTQSIKER.[K]		6.3629e-09	0.00020268	2	6	3	C6YB45; K7EPC7	C6YB45 [22-36]; K7EPC7 [203-217]		1	1928.01	100	Shared	High	High	0.0001837	2.538e-09	3.86	95.84
	FALSE	High	[K].YFLGIAGGK.[W]		0.00102764	0.00020268	2	7	9	C6YB45; K7EPC7	C6YB45 [13-21]; K7EPC7 [194-202]		0	925.514	100	Shared	High	High	0.0001837	0.0006397	2.21	52.26
	FALSE	High	[K].YFLGIAGGKWVVSYFWVTQSIKER.[K]		7.28352e-08	0.00020268	2	6	1	C6YB45; K7EPC7	C6YB45 [13-36]; K7EPC7 [194-217]		2	2834.5		No Quan Values	High	High	0.0001837	3.183e-08	3.35
FALSE	High	Master Protein	O00763	Acetyl-CoA carboxylase 2 OS=Homo sapiens OX=9606 GN=ACACB PE=1 SV=3	0	28.318	4	8	11	1	2458	276.4	6.49	17.89	8	cell organization and biogenesis;metabolic process;regulation of biological process;response to stimulus;transport	cytosol;membrane;mitochondrion;nucleus	catalytic activity;metal ion binding;nucleotide binding;protein binding	Pf00289, Pf00364, Pf01039, Pf02785, Pf02786, Pf08326, Pf13535, Pf15449, Pf15632	32	ENSG00000076555.15	12	ACACB	ChREBP activates metabolic gene expression; Import of palmitoyl-CoA into the mitochondrial matrix; Biotin transport and metabolism; Activation of gene expression by SREBF (SREBP)	AMP-activated Protein Kinase (AMPK) Signaling; Leptin signaling pathway; Brain-Derived Neurotrophic Factor (BDNF) signaling pathway; Fatty Acid Biosynthesis; VEGFA-VEGFR2 Signaling Pathway	AMPK signaling pathway; Propanoate metabolism; Insulin resistance; Fatty acid biosynthesis; Insulin signaling pathway; Adipocytokine signaling pathway; Metabolic pathways; Glucagon signaling pathway; Pyruvate metabolism	26	0			High	1
	Checked	Confidence	Annotated Sequence	Modifications	Qvality PEP	Qvality q-value	# Protein Groups	# Proteins	# PSMs	Master Protein Accessions	Positions in Master Proteins	Modifications in Master Proteins	# Missed Cleavages	Theo. MH+ [Da]	Abundances (Scaled): F6: Sample	Quan Info	Found in Sample: [S6] F6: Sample	Confidence (by Search Engine): Sequest HT	Percolator q-Value (by Search Engine): Sequest HT	Percolator PEP (by Search Engine): Sequest HT	XCorr (by Search Engine): Sequest HT	Top Apex RT [min]
	FALSE	High	[R].AIGIGAYLVR.[L]		0.000304841	0.00020268	2	5	1	Q13085; O00763	Q13085 [1824-1833]; O00763 [1935-1944]		0	1032.62	100	Shared	High	High	0.0001837	0.0001812	1.84	64.78
	FALSE	High	[R].DCSIQR.[R]	1xCarbamidomethyl [C2]	0.20986	0.00966311	2	6	1	P11498; O00763	P11498 [264-269]; O00763 [520-525]		0	778.351		No Quan Values	High	High	0.008028	0.1654	1.2
	FALSE	High	[R].DFTVASPAEFVTR.[F]		1.50908e-05	0.00020268	2	6	3	Q13085; O00763	Q13085 [99-111]; O00763 [241-253]		0	1439.72	100	Shared	High	High	0.0001837	8.024e-06	2.37	70.54
	FALSE	High	[K].FGAYIVDGLR.[EQ]		0.000147358	0.00020268	2	3	2	Q13085; O00763	Q13085 [2063-2072]; O00763 [2174-2183]		0	1110.59	100	Shared	High	High	0.0001837	8.528e-05	2.82	62.1
	FALSE	High	[R].FVVMVTPEDLK.[A]		0.0176562	0.000761509	2	4	1	Q13085; O00763	Q13085 [153-163]; O00763 [295-305]		0	1277.68	100	Shared	High	High	0.0005883	0.01228	1.41	67.24
	FALSE	High	[R].HLEPALAFQLELNR.[M]		0.000456188	0.00020268	2	5	1	Q13085; O00763	Q13085 [1372-1385]; O00763 [1491-1504]		0	1650.9		No Quan Values	High	High	0.0001837	0.0002755	2.3
	FALSE	High	[R].HPSLPLLELQEIMTSVAGR.[I]		0.0423716	0.00164755	1	1	1	O00763	O00763 [1034-1052]		0	2091.13		No Quan Values	High	High	0.001374	0.03055	0.69
	FALSE	High	[R].ITSENPDEGFKPSSGTVQELNFR.[S]		5.23673e-08	0.00020268	2	2	1	Q13085; O00763	Q13085 [510-532]; O00763 [653-675]		0	2552.23	100	Shared	High	High	0.0001837	2.267e-08	3.37	56.77
FALSE	High	Master Protein	A0A2R8Y7W5	Cyclin-dependent kinase 13 (Fragment) OS=Homo sapiens OX=9606 GN=CDK13 PE=1 SV=1	0	16.183	5	4	6	1	1099	121.2	8.9	12.77	4												0	0			High	1
	Checked	Confidence	Annotated Sequence	Modifications	Qvality PEP	Qvality q-value	# Protein Groups	# Proteins	# PSMs	Master Protein Accessions	Positions in Master Proteins	Modifications in Master Proteins	# Missed Cleavages	Theo. MH+ [Da]	Abundances (Scaled): F6: Sample	Quan Info	Found in Sample: [S6] F6: Sample	Confidence (by Search Engine): Sequest HT	Percolator q-Value (by Search Engine): Sequest HT	Percolator PEP (by Search Engine): Sequest HT	XCorr (by Search Engine): Sequest HT	Top Apex RT [min]
	FALSE	High	[K].EGFPITAIR.[E]		0.00936801	0.000396587	2	11	1	A0A2R8Y7W5; Q9NYV4	A0A2R8Y7W5 [374-382]; Q9NYV4 [765-773]		0	1003.56		No Quan Values	High	High	0.0003225	0.006358	1.82
	FALSE	High	[K].LADFGLAR.[LDAIVGE]		0.00118976	0.00020268	3	77	6	A0A2R8Y7W5; Q9NYV4; Q00536	A0A2R8Y7W5 [484-491]; Q9NYV4 [875-882]; Q00536 [302-309]		0	862.478	100	Shared	High	High	0.0001837	0.0007464	2.43	46.02
	FALSE	High	[K].VETDAAQAAVQSAFAVLLTQLIK.[A]		2.22794e-07	0.00020268	1	4	1	A0A2R8Y7W5	A0A2R8Y7W5 [757-779]		0	2387.32		No Quan Values	High	High	0.0001837	1.013e-07	3.35
	FALSE	High	[K].VITLWYRPPELLLGEER.[Y]		0.000231577	0.00020268	2	11	1	A0A2R8Y7W5; Q9NYV4	A0A2R8Y7W5 [505-521]; Q9NYV4 [896-912]		0	2084.15	100	Shared	High	High	0.0001837	0.0001365	1.77	96.64
FALSE	High	Master Protein	Q9Y383	Putative RNA-binding protein Luc7-like 2 OS=Homo sapiens OX=9606 GN=LUC7L2 PE=1 SV=2	0	12.974	9	3	3	1	392	46.5	10.01	7.21	3	cell organization and biogenesis	nucleus;spliceosomal complex	protein binding;RNA binding	Pf03194	51631	ENSG00000146963.17	7	LUC7L2				0	0			High	1
	Checked	Confidence	Annotated Sequence	Modifications	Qvality PEP	Qvality q-value	# Protein Groups	# Proteins	# PSMs	Master Protein Accessions	Positions in Master Proteins	Modifications in Master Proteins	# Missed Cleavages	Theo. MH+ [Da]	Abundances (Scaled): F6: Sample	Quan Info	Found in Sample: [S6] F6: Sample	Confidence (by Search Engine): Sequest HT	Percolator q-Value (by Search Engine): Sequest HT	Percolator PEP (by Search Engine): Sequest HT	XCorr (by Search Engine): Sequest HT	Top Apex RT [min]
	FALSE	High	[R].ADYEIASK.[E]		0.00914378	0.000396587	2	5	1	Q9NQ29; Q9Y383	Q9NQ29 [69-76]; Q9Y383 [69-76]		0	896.436	100	Shared	High	High	0.0003225	0.006198	2.71	18.23
	FALSE	High	[R].FRDQDLASCDR.[D]	1xCarbamidomethyl [C9]	0.0164267	0.000761509	1	2	1	Q9Y383	Q9Y383 [340-350]		1	1382.61		No Quan Values	High	High	0.0005883	0.01142	2.06
	FALSE	High	[R].VCEVCSAYLGLHDNDR.[R]	2xCarbamidomethyl [C2; C5]	3.83202e-09	0.00020268	2	5	1	Q9NQ29; Q9Y383	Q9NQ29 [189-204]; Q9Y383 [189-204]		0	1907.84		No Quan Values	High	High	0.0001837	1.499e-09	2.44
FALSE	High	Master Protein	Q9UQ88	Cyclin-dependent kinase 11A OS=Homo sapiens OX=9606 GN=CDK11A PE=1 SV=4	0	12.684	6	4	4	4	783	91.3	5.36	7.02	4	cell death;metabolic process;regulation of biological process	cytoplasm;nucleus	catalytic activity;nucleotide binding;protein binding	Pf00069, Pf07714, Pf14531	728642	ENSG00000008128.22	1	CDK11A	Recruitment of mitotic centrosome proteins and complexes			6	0			High	1
	Checked	Confidence	Annotated Sequence	Modifications	Qvality PEP	Qvality q-value	# Protein Groups	# Proteins	# PSMs	Master Protein Accessions	Positions in Master Proteins	Modifications in Master Proteins	# Missed Cleavages	Theo. MH+ [Da]	Abundances (Scaled): F6: Sample	Quan Info	Found in Sample: [S6] F6: Sample	Confidence (by Search Engine): Sequest HT	Percolator q-Value (by Search Engine): Sequest HT	Percolator PEP (by Search Engine): Sequest HT	XCorr (by Search Engine): Sequest HT	Top Apex RT [min]
	FALSE	High	[K].AQHPNIVTVR.[E]		0.0181948	0.000761509	1	7	1	Q9UQ88	Q9UQ88 [480-489]		0	1134.64		No Quan Values	High	High	0.0005883	0.01269	1.66
	FALSE	High	[R].DLLSDLQDISDSER.[K]		0.0367823	0.00128736	1	9	1	Q9UQ88	Q9UQ88 [262-275]		0	1605.76		No Quan Values	High	High	0.001113	0.02643	1.43
	FALSE	High	[K].IYIVMNYVEHDLK.[S]		9.37653e-05	0.00020268	1	7	1	Q9UQ88	Q9UQ88 [500-512]		0	1636.84		No Quan Values	High	High	0.0001837	5.337e-05	2.39
	FALSE	High	[K].TSNLLLSHAGILK.[V]		2.13772e-05	0.00020268	1	7	1	Q9UQ88	Q9UQ88 [553-565]		0	1366.81		No Quan Values	High	High	0.0001837	1.157e-05	2.97
FALSE	High	Master Protein	Q96QV6	Histone H2A type 1-A OS=Homo sapiens OX=9606 GN=H2AC1 PE=1 SV=3	0	12.075	40	6	7	1	131	14.2	10.86	14.42	6	cell organization and biogenesis;regulation of biological process	chromosome;nucleus	DNA binding;protein binding	Pf00125, Pf00808	221613	ENSG00000164508.4	6	HIST1H2AA	HDACs deacetylate histones; HATs acetylate histones; UCH proteinases; Ub-specific processing proteases; RMTs methylate histone arginines; Metalloprotease DUBs		Alcoholism; Systemic lupus erythematosus	13	0			High	1
	Checked	Confidence	Annotated Sequence	Modifications	Qvality PEP	Qvality q-value	# Protein Groups	# Proteins	# PSMs	Master Protein Accessions	Positions in Master Proteins	Modifications in Master Proteins	# Missed Cleavages	Theo. MH+ [Da]	Abundances (Scaled): F6: Sample	Quan Info	Found in Sample: [S6] F6: Sample	Confidence (by Search Engine): Sequest HT	Percolator q-Value (by Search Engine): Sequest HT	Percolator PEP (by Search Engine): Sequest HT	XCorr (by Search Engine): Sequest HT	Top Apex RT [min]
	FALSE	High	[R].AGLQFPVGR.[VI]		0.00228536	0.00020268	3	20	1	Q16777; Q71UI9; Q96QV6	Q16777 [22-30]; Q71UI9 [24-32]; Q96QV6 [22-30]		0	944.531	100	Shared	High	High	0.0001837	0.001465	2.01	48.36
	FALSE	High	[R].HLQLAIR.[NG]		0.0998086	0.00493313	3	21	2	Q16777; Q71UI9; Q96QV6	Q16777 [83-89]; Q71UI9 [86-92]; Q96QV6 [83-89]		0	850.526	100	Shared	High	High	0.003897	0.07508	2.65	27.26
	FALSE	High	[R].HLQLAIRNDEELNK.[L]		5.92994e-05	0.00020268	2	16	1	Q16777; Q96QV6	Q16777 [83-96]; Q96QV6 [83-96]		1	1692.9	100	Shared	High	High	0.0001837	3.33e-05	3.16	36.79
	FALSE	High	[R].KGNYAER.[VI]		0.0468156	0.00217279	2	9	1	Q16777; Q96QV6	Q16777 [37-43]; Q96QV6 [37-43]		1	837.421	100	Shared	High	High	0.001757	0.034	2.07	10.77
	FALSE	High	[K].LLGGVTIAQGGVLPNIQAVLLPK.[K]		0.216291	0.00982146	1	3	1	Q96QV6	Q96QV6 [97-119]		0	2271.38		No Quan Values	High	High	0.008144	0.1704	1.34
	FALSE	High	[R].NDEELNK.[L]		0.0541689	0.00250986	2	17	1	Q16777; Q96QV6	Q16777 [90-96]; Q96QV6 [90-96]		0	861.395	100	Shared	High	High	0.002003	0.03965	2.04	11.77
FALSE	High	Master Protein	K7EMM8	Glyoxylate reductase 1 homolog (Fragment) OS=Homo sapiens OX=9606 GN=GLYR1 PE=1 SV=2	0	11.482	6	2	3	2	524	57.3	9.23	7.35	2	metabolic process	cytosol;Golgi	catalytic activity;nucleotide binding	Pf00855, Pf02737, Pf03446, Pf03807, Pf14833		ENSG00000140632.16	16					0	0			High	1
	Checked	Confidence	Annotated Sequence	Modifications	Qvality PEP	Qvality q-value	# Protein Groups	# Proteins	# PSMs	Master Protein Accessions	Positions in Master Proteins	Modifications in Master Proteins	# Missed Cleavages	Theo. MH+ [Da]	Abundances (Scaled): F6: Sample	Quan Info	Found in Sample: [S6] F6: Sample	Confidence (by Search Engine): Sequest HT	Percolator q-Value (by Search Engine): Sequest HT	Percolator PEP (by Search Engine): Sequest HT	XCorr (by Search Engine): Sequest HT	Top Apex RT [min]
	FALSE	High	[R].FQQAVDAVEEFLR.[R]		5.54069e-06	0.00020268	1	3	2	K7EMM8	K7EMM8 [67-79]		0	1551.78		No Quan Values	High	High	0.0001837	2.837e-06	2.33
	FALSE	High	[K].IGFLGLGLMGSGIVSNLLK.[M]		2.34122e-06	0.00020268	1	2	1	K7EMM8	K7EMM8 [241-259]		0	1889.09		No Quan Values	High	High	0.0001837	1.161e-06	2.51
FALSE	High	Master Protein	B4DR61	Protein transport protein Sec61 subunit alpha isoform 1 OS=Homo sapiens OX=9606 GN=SEC61A1 PE=1 SV=1	0	11.332	6	2	2	2	482	52.9	8.24	6.1	2	cell growth;cell organization and biogenesis;response to stimulus;transport	cytosol;endoplasmic reticulum;membrane	protein binding	Pf00344, Pf10559	29927	ENSG00000058262.9	3	SEC61A1				0	0			High	1
	Checked	Confidence	Annotated Sequence	Modifications	Qvality PEP	Qvality q-value	# Protein Groups	# Proteins	# PSMs	Master Protein Accessions	Positions in Master Proteins	Modifications in Master Proteins	# Missed Cleavages	Theo. MH+ [Da]	Abundances (Scaled): F6: Sample	Quan Info	Found in Sample: [S6] F6: Sample	Confidence (by Search Engine): Sequest HT	Percolator q-Value (by Search Engine): Sequest HT	Percolator PEP (by Search Engine): Sequest HT	XCorr (by Search Engine): Sequest HT	Top Apex RT [min]
	FALSE	High	[R].GMEFEGAIIALFHLLATR.[T]		2.18277e-10	0.00020268	1	2	1	B4DR61	B4DR61 [212-229]		0	1989.06		No Quan Values	High	High	0.0001837	7.702e-11	4.29
	FALSE	High	[K].IIEVGDTPK.[D]		0.0810234	0.003467	1	12	1	B4DR61	B4DR61 [105-113]		0	971.541		No Quan Values	High	High	0.002827	0.06045	1.81
FALSE	High	Master Protein	P85299	Proline-rich protein 5 OS=Homo sapiens OX=9606 GN=PRR5 PE=1 SV=1	0	10.929	12	2	2	2	388	42.7	8.18	4.85	2	regulation of biological process;response to stimulus	cytosol		Pf08539	55615	ENSG00000186654.20	22	PRR5	PIP3 activates AKT signaling; CD28 dependent PI3K/Akt signaling; Regulation of TP53 Degradation; VEGFR2 mediated vascular permeability; Constitutive Signaling by AKT1 E17K in Cancer	Target Of Rapamycin (TOR) Signaling	mTOR signaling pathway	25	0			High	1
	Checked	Confidence	Annotated Sequence	Modifications	Qvality PEP	Qvality q-value	# Protein Groups	# Proteins	# PSMs	Master Protein Accessions	Positions in Master Proteins	Modifications in Master Proteins	# Missed Cleavages	Theo. MH+ [Da]	Abundances (Scaled): F6: Sample	Quan Info	Found in Sample: [S6] F6: Sample	Confidence (by Search Engine): Sequest HT	Percolator q-Value (by Search Engine): Sequest HT	Percolator PEP (by Search Engine): Sequest HT	XCorr (by Search Engine): Sequest HT	Top Apex RT [min]
	FALSE	High	[K].SYNTPLLNPVQEHEAEGAAAGGTSIR.[R]		0.14031	0.00662083	1	1	1	P85299	P85299 [254-279]		0	2682.31		No Quan Values	High	High	0.005491	0.108	1.36
	FALSE	High	[R].VPPAIVQMLLVLQGVHESR.[G]		3.05451e-10	0.00020268	1	4	1	P85299	P85299 [173-191]		0	2086.18		No Quan Values	High	High	0.0001837	1.09e-10	4.85
FALSE	High	Master Protein	A0A6Q8PGU6	Vesicle-fusing ATPase OS=Homo sapiens OX=9606 GN=SPATA5 PE=1 SV=1	0	10.81	3	2	2	2	916	100.3	5.86	5.44	2												0	0			High	1
	Checked	Confidence	Annotated Sequence	Modifications	Qvality PEP	Qvality q-value	# Protein Groups	# Proteins	# PSMs	Master Protein Accessions	Positions in Master Proteins	Modifications in Master Proteins	# Missed Cleavages	Theo. MH+ [Da]	Abundances (Scaled): F6: Sample	Quan Info	Found in Sample: [S6] F6: Sample	Confidence (by Search Engine): Sequest HT	Percolator q-Value (by Search Engine): Sequest HT	Percolator PEP (by Search Engine): Sequest HT	XCorr (by Search Engine): Sequest HT	Top Apex RT [min]
	FALSE	High	[R].AVAPSIIFFDELDALAVER.[G]		4.57811e-08	0.00020268	1	2	1	A0A6Q8PGU6	A0A6Q8PGU6 [741-759]		0	2076.1		No Quan Values	High	High	0.0001837	1.968e-08	3.6
	FALSE	High	[R].EGNEQLTEEER.[L]		0.0012493	0.00020268	1	2	1	A0A6Q8PGU6	A0A6Q8PGU6 [297-307]		0	1333.59		No Quan Values	High	High	0.0001837	0.0007867	1.84
FALSE	High	Master Protein	Q92922	SWI/SNF complex subunit SMARCC1 OS=Homo sapiens OX=9606 GN=SMARCC1 PE=1 SV=3	0	9.702	2	1	1	1	1105	122.8	5.76	3.77	1	cell organization and biogenesis;metabolic process;regulation of biological process;response to stimulus	chromosome;cytoplasm;nucleus	DNA binding;protein binding	Pf04433	6599	ENSG00000173473.10	3	SMARCC1	RUNX1 interacts with co-factors whose precise effect on RUNX1 targets is not known; RMTs methylate histone arginines			8	0			High	1
	Checked	Confidence	Annotated Sequence	Modifications	Qvality PEP	Qvality q-value	# Protein Groups	# Proteins	# PSMs	Master Protein Accessions	Positions in Master Proteins	Modifications in Master Proteins	# Missed Cleavages	Theo. MH+ [Da]	Abundances (Scaled): F6: Sample	Quan Info	Found in Sample: [S6] F6: Sample	Confidence (by Search Engine): Sequest HT	Percolator q-Value (by Search Engine): Sequest HT	Percolator PEP (by Search Engine): Sequest HT	XCorr (by Search Engine): Sequest HT	Top Apex RT [min]
	FALSE	High	[K].TLAGLVVQLLQFQEDAFGK.[H]		5.4577e-10	0.00020268	1	2	1	Q92922	Q92922 [76-94]		0	2077.13		No Quan Values	High	High	0.0001837	1.986e-10	3.77
FALSE	High	Master Protein	H7C3T4	Peroxiredoxin-4 (Fragment) OS=Homo sapiens OX=9606 GN=PRDX4 PE=1 SV=1	0	9.61	17	2	2	2	161	18.3	6.19	3.48	2	cellular homeostasis;metabolic process;regulation of biological process		antioxidant activity;catalytic activity	Pf00578, Pf08534, Pf10417		ENSG00000123131.12	X					0	0			High	1
	Checked	Confidence	Annotated Sequence	Modifications	Qvality PEP	Qvality q-value	# Protein Groups	# Proteins	# PSMs	Master Protein Accessions	Positions in Master Proteins	Modifications in Master Proteins	# Missed Cleavages	Theo. MH+ [Da]	Abundances (Scaled): F6: Sample	Quan Info	Found in Sample: [S6] F6: Sample	Confidence (by Search Engine): Sequest HT	Percolator q-Value (by Search Engine): Sequest HT	Percolator PEP (by Search Engine): Sequest HT	XCorr (by Search Engine): Sequest HT	Top Apex RT [min]
	FALSE	High	[K].DYGVYLEDSGHTLR.[G]		0.0252962	0.000925259	1	2	1	H7C3T4	H7C3T4 [65-78]		0	1624.76		No Quan Values	High	High	0.0007077	0.01782	1.46
	FALSE	High	[R].IPLLSDLTHQISK.[D]		3.25162e-08	0.00020268	1	3	1	H7C3T4	H7C3T4 [52-64]		0	1464.84		No Quan Values	High	High	0.0001837	1.378e-08	3.48
FALSE	High	Master Protein	Q13136	Liprin-alpha-1 OS=Homo sapiens OX=9606 GN=PPFIA1 PE=1 SV=1	0	9.489	3	2	2	2	1202	135.7	6.29	2.23	2	cell organization and biogenesis;cellular component movement;metabolic process;regulation of biological process;response to stimulus;transport	cytoplasm;cytoskeleton;cytosol;Golgi;nucleus	catalytic activity;motor activity;protein binding;signal transducer activity	Pf00536, Pf01576, Pf02463, Pf04012, Pf04111, Pf04156, Pf05557, Pf05622, Pf06008, Pf06160, Pf06391, Pf07647, Pf09726, Pf09728, Pf09731, Pf10174, Pf12072, Pf12128, Pf12718, Pf12795, Pf13166, Pf13851, Pf14915, Pf15066, Pf15070, Pf15619	8500	ENSG00000131626.16	11	PPFIA1	Norepinephrine Neurotransmitter Release Cycle; Receptor-type tyrosine-protein phosphatases; Glutamate Neurotransmitter Release Cycle; Acetylcholine Neurotransmitter Release Cycle; Serotonin Neurotransmitter Release Cycle; Dopamine Neurotransmitter Release Cycle			10	0			High	1
	Checked	Confidence	Annotated Sequence	Modifications	Qvality PEP	Qvality q-value	# Protein Groups	# Proteins	# PSMs	Master Protein Accessions	Positions in Master Proteins	Modifications in Master Proteins	# Missed Cleavages	Theo. MH+ [Da]	Abundances (Scaled): F6: Sample	Quan Info	Found in Sample: [S6] F6: Sample	Confidence (by Search Engine): Sequest HT	Percolator q-Value (by Search Engine): Sequest HT	Percolator PEP (by Search Engine): Sequest HT	XCorr (by Search Engine): Sequest HT	Top Apex RT [min]
	FALSE	High	[R].ETQETLALTQGK.[L]		0.000418803	0.00020268	1	6	1	Q13136	Q13136 [56-67]		0	1318.68		No Quan Values	High	High	0.0001837	0.0002532	1.58
	FALSE	High	[K].TLTDGVLDINHEQENTPSTSGK.[R]		2.56592e-06	0.00020268	1	3	1	Q13136	Q13136 [215-236]		0	2356.13		No Quan Values	High	High	0.0001837	1.282e-06	2.23
FALSE	High	Master Protein	O95758	Polypyrimidine tract-binding protein 3 OS=Homo sapiens OX=9606 GN=PTBP3 PE=1 SV=2	0	9.305	6	2	2	1	552	59.7	9.04	4.57	2	cell differentiation;metabolic process;regulation of biological process	nucleus	RNA binding	Pf00076, Pf13893, Pf14259	9991	ENSG00000119314.15	9	PTBP3				0	0			High	1
	Checked	Confidence	Annotated Sequence	Modifications	Qvality PEP	Qvality q-value	# Protein Groups	# Proteins	# PSMs	Master Protein Accessions	Positions in Master Proteins	Modifications in Master Proteins	# Missed Cleavages	Theo. MH+ [Da]	Abundances (Scaled): F6: Sample	Quan Info	Found in Sample: [S6] F6: Sample	Confidence (by Search Engine): Sequest HT	Percolator q-Value (by Search Engine): Sequest HT	Percolator PEP (by Search Engine): Sequest HT	XCorr (by Search Engine): Sequest HT	Top Apex RT [min]
	FALSE	High	[R].EGQEDQGLTK.[D]		0.0125234	0.000761509	2	7	1	A6NLN1; O95758	A6NLN1 [415-424]; O95758 [440-449]		0	1104.52		No Quan Values	High	High	0.0005883	0.008591	1.93
	FALSE	High	[R].IIIENLFYPVTLEVLHQIFSK.[F]		1.29347e-07	0.00020268	1	1	1	O95758	O95758 [184-204]		0	2516.42		No Quan Values	High	High	0.0001837	5.761e-08	2.64
FALSE	High	Master Protein	F8VZX2	Poly(rC)-binding protein 2 OS=Homo sapiens OX=9606 GN=PCBP2 PE=1 SV=1	0	8.355	12	3	4	2	321	33.8	8.24	3.72	3	defense response;metabolic process;regulation of biological process;response to stimulus	cytoplasm;cytosol;membrane;nucleus	DNA binding;protein binding;RNA binding	Pf00013, Pf13014	5094	ENSG00000197111.15	12	PCBP2		mRNA Processing		1	0			High	1
	Checked	Confidence	Annotated Sequence	Modifications	Qvality PEP	Qvality q-value	# Protein Groups	# Proteins	# PSMs	Master Protein Accessions	Positions in Master Proteins	Modifications in Master Proteins	# Missed Cleavages	Theo. MH+ [Da]	Abundances (Scaled): F6: Sample	Quan Info	Found in Sample: [S6] F6: Sample	Confidence (by Search Engine): Sequest HT	Percolator q-Value (by Search Engine): Sequest HT	Percolator PEP (by Search Engine): Sequest HT	XCorr (by Search Engine): Sequest HT	Top Apex RT [min]
	FALSE	High	[R].IITLAGPTNAIFK.[A]		0.172614	0.00799481	1	6	1	F8VZX2	F8VZX2 [58-70]		0	1358.8		No Quan Values	High	High	0.006475	0.1342	0.84
	FALSE	High	[R].INISEGNCPER.[I]	1xCarbamidomethyl [C8]	5.41067e-05	0.00020268	2	11	1	F8VZX2; Q15365	F8VZX2 [47-57]; Q15365 [47-57]		0	1288.6	100	Shared	High	High	0.0001837	3.03e-05	1.79	23.95
	FALSE	High	[R].LVVPASQCGSLIGK.[G]	1xCarbamidomethyl [C8]	0.00170536	0.00020268	1	10	2	F8VZX2	F8VZX2 [102-115]		0	1428.79		No Quan Values	High	High	0.0001837	0.001085	1.93
FALSE	High	Master Protein	P82912	28S ribosomal protein S11, mitochondrial OS=Homo sapiens OX=9606 GN=MRPS11 PE=1 SV=2	0	8.306	15	1	1	1	194	20.6	10.81	3.21	1	cell organization and biogenesis;metabolic process;response to stimulus	membrane;mitochondrion;ribosome	RNA binding;structural molecule activity	Pf00411	64963	ENSG00000181991.15	15	MRPS11	Mitochondrial translation initiation; Mitochondrial translation elongation; Mitochondrial translation termination		Ribosome	7	0			High	1
	Checked	Confidence	Annotated Sequence	Modifications	Qvality PEP	Qvality q-value	# Protein Groups	# Proteins	# PSMs	Master Protein Accessions	Positions in Master Proteins	Modifications in Master Proteins	# Missed Cleavages	Theo. MH+ [Da]	Abundances (Scaled): F6: Sample	Quan Info	Found in Sample: [S6] F6: Sample	Confidence (by Search Engine): Sequest HT	Percolator q-Value (by Search Engine): Sequest HT	Percolator PEP (by Search Engine): Sequest HT	XCorr (by Search Engine): Sequest HT	Top Apex RT [min]
	FALSE	High	[K].ASHNNTQIQVVSASNEPLAFASCGTEGFR.[N]	1xCarbamidomethyl [C23]	1.20853e-08	0.00020268	1	1	1	P82912	P82912 [90-118]		0	3092.45		No Quan Values	High	High	0.0001837	4.941e-09	3.21
FALSE	High	Master Protein	E9PQ57	Rae1 protein homolog OS=Homo sapiens OX=9606 GN=RAE1 PE=1 SV=1	0	8.265	5	2	2	2	437	47.8	8.07	4.5	2			protein binding	Pf00400		ENSG00000101146.12	20					0	0			High	1
	Checked	Confidence	Annotated Sequence	Modifications	Qvality PEP	Qvality q-value	# Protein Groups	# Proteins	# PSMs	Master Protein Accessions	Positions in Master Proteins	Modifications in Master Proteins	# Missed Cleavages	Theo. MH+ [Da]	Abundances (Scaled): F6: Sample	Quan Info	Found in Sample: [S6] F6: Sample	Confidence (by Search Engine): Sequest HT	Percolator q-Value (by Search Engine): Sequest HT	Percolator PEP (by Search Engine): Sequest HT	XCorr (by Search Engine): Sequest HT	Top Apex RT [min]
	FALSE	High	[K].APNYSCVMTGSWDK.[T]	1xCarbamidomethyl [C6]	5.37399e-06	0.00020268	1	3	1	E9PQ57	E9PQ57 [138-151]		0	1615.69		No Quan Values	High	High	0.0001837	2.762e-06	2.49
	FALSE	High	[R].FSFWDKDAR.[T]		0.00302496	0.00020268	1	2	1	E9PQ57	E9PQ57 [297-305]		1	1171.55		No Quan Values	High	High	0.0001837	0.001966	2.01
FALSE	High	Master Protein	Q12986	Transcriptional repressor NF-X1 OS=Homo sapiens OX=9606 GN=NFX1 PE=1 SV=2	0	8.177	4	2	2	2	1120	124.3	8.24	0	2	defense response;metabolic process;regulation of biological process;response to stimulus	cytosol;membrane;nucleus	catalytic activity;DNA binding;metal ion binding;RNA binding	Pf01424	4799	ENSG00000086102.18	9	NFX1		Fas Ligand (FasL) pathway and Stress induction of Heat Shock Proteins (HSP) regulation		1	0			High	1
	Checked	Confidence	Annotated Sequence	Modifications	Qvality PEP	Qvality q-value	# Protein Groups	# Proteins	# PSMs	Master Protein Accessions	Positions in Master Proteins	Modifications in Master Proteins	# Missed Cleavages	Theo. MH+ [Da]	Abundances (Scaled): F6: Sample	Quan Info	Found in Sample: [S6] F6: Sample	Confidence (by Search Engine): Sequest HT	Percolator q-Value (by Search Engine): Sequest HT	Percolator PEP (by Search Engine): Sequest HT	XCorr (by Search Engine): Sequest HT	Top Apex RT [min]
	FALSE	High	[R].LAEAFHISEDSDPFNIR.[S]		0.000691021	0.00020268	1	1	1	Q12986	Q12986 [960-976]		0	1960.94		No Quan Values	High	High	0.0001837	0.000424	1.38
	FALSE	High	[R].TTPKPEDAGPESTKPVGVFHPDSSEASSR.[K]		2.88378e-05	0.00020268	1	1	1	Q12986	Q12986 [196-224]		0	3010.44		No Quan Values	High	High	0.0001837	1.57e-05	2.01
FALSE	High	Master Protein	Q8NEJ9	Neuroguidin OS=Homo sapiens OX=9606 GN=NGDN PE=1 SV=1	0	7.702	10	2	2	2	315	35.9	9.57	3.22	2	metabolic process;regulation of biological process	chromosome;cytoplasm;mitochondrion;nucleus	protein binding;RNA binding	Pf04000	25983	ENSG00000129460.15	14	NGDN				0	0			High	1	Met-loss+Acetyl [N-Term]
	Checked	Confidence	Annotated Sequence	Modifications	Qvality PEP	Qvality q-value	# Protein Groups	# Proteins	# PSMs	Master Protein Accessions	Positions in Master Proteins	Modifications in Master Proteins	# Missed Cleavages	Theo. MH+ [Da]	Abundances (Scaled): F6: Sample	Quan Info	Found in Sample: [S6] F6: Sample	Confidence (by Search Engine): Sequest HT	Percolator q-Value (by Search Engine): Sequest HT	Percolator PEP (by Search Engine): Sequest HT	XCorr (by Search Engine): Sequest HT	Top Apex RT [min]
	FALSE	High	[R].ELKEQYSDAPEEIR.[D]		0.0143878	0.000761509	1	2	1	Q8NEJ9	Q8NEJ9 [208-221]		1	1706.82		No Quan Values	High	High	0.0005883	0.009901	1.2
	FALSE	High	[-].MAALGVLESDLPSAVTLLK.[N]	1xMet-loss+Acetyl [N-Term]	3.9594e-06	0.00020268	1	1	1	Q8NEJ9	Q8NEJ9 [1-19]	Q8NEJ9 1xMet-loss+Acetyl [N-Term]	0	1839.05		No Quan Values	High	High	0.0001837	2.007e-06	3.22
FALSE	High	Master Protein	H0YJG7	Activator of 90 kDa heat shock protein ATPase homolog 1 (Fragment) OS=Homo sapiens OX=9606 GN=AHSA1 PE=1 SV=1	0	7.692	10	1	1	1	216	23.8	5.34	3.15	1	regulation of biological process;response to stimulus		enzyme regulator activity;protein binding	Pf08327, Pf09229		ENSG00000100591.7	14			T-Cell antigen Receptor (TCR) pathway during Staphylococcus aureus infection		1	0			High	1
	Checked	Confidence	Annotated Sequence	Modifications	Qvality PEP	Qvality q-value	# Protein Groups	# Proteins	# PSMs	Master Protein Accessions	Positions in Master Proteins	Modifications in Master Proteins	# Missed Cleavages	Theo. MH+ [Da]	Abundances (Scaled): F6: Sample	Quan Info	Found in Sample: [S6] F6: Sample	Confidence (by Search Engine): Sequest HT	Percolator q-Value (by Search Engine): Sequest HT	Percolator PEP (by Search Engine): Sequest HT	XCorr (by Search Engine): Sequest HT	Top Apex RT [min]
	FALSE	High	[R].VFTTQELVQAFTHAPATLEADR.[G]		4.72012e-08	0.00020268	1	4	1	H0YJG7	H0YJG7 [171-192]		0	2445.24		No Quan Values	High	High	0.0001837	2.034e-08	3.15
FALSE	High	Master Protein	Q7Z417	Nuclear fragile X mental retardation-interacting protein 2 OS=Homo sapiens OX=9606 GN=NUFIP2 PE=1 SV=1	0	7.646	3	1	1	1	695	76.1	8.7	3.48	1		cytoplasm;cytosol;membrane;nucleus;ribosome	protein binding;RNA binding	Pf15293	57532	ENSG00000108256.8	17	NUFIP2				0	0			High	1
	Checked	Confidence	Annotated Sequence	Modifications	Qvality PEP	Qvality q-value	# Protein Groups	# Proteins	# PSMs	Master Protein Accessions	Positions in Master Proteins	Modifications in Master Proteins	# Missed Cleavages	Theo. MH+ [Da]	Abundances (Scaled): F6: Sample	Quan Info	Found in Sample: [S6] F6: Sample	Confidence (by Search Engine): Sequest HT	Percolator q-Value (by Search Engine): Sequest HT	Percolator PEP (by Search Engine): Sequest HT	XCorr (by Search Engine): Sequest HT	Top Apex RT [min]
	FALSE	High	[K].EDSWTLFKPPPVFPVDNSSAK.[I]		5.23673e-08	0.00020268	1	1	1	Q7Z417	Q7Z417 [331-351]		0	2361.18		No Quan Values	High	High	0.0001837	2.26e-08	3.48
FALSE	High	Master Protein	Q9Y2X9	Zinc finger protein 281 OS=Homo sapiens OX=9606 GN=ZNF281 PE=1 SV=1	0	7.601	3	2	2	2	895	96.9	8.48	2.38	2	cell differentiation;metabolic process;regulation of biological process	nucleus	DNA binding;metal ion binding;protein binding	Pf00096, Pf13465	23528	ENSG00000162702.7	1	ZNF281		Mesodermal Commitment Pathway		1	0			High	1
	Checked	Confidence	Annotated Sequence	Modifications	Qvality PEP	Qvality q-value	# Protein Groups	# Proteins	# PSMs	Master Protein Accessions	Positions in Master Proteins	Modifications in Master Proteins	# Missed Cleavages	Theo. MH+ [Da]	Abundances (Scaled): F6: Sample	Quan Info	Found in Sample: [S6] F6: Sample	Confidence (by Search Engine): Sequest HT	Percolator q-Value (by Search Engine): Sequest HT	Percolator PEP (by Search Engine): Sequest HT	XCorr (by Search Engine): Sequest HT	Top Apex RT [min]
	FALSE	High	[K].CDTCQQYFSR.[T]	2xCarbamidomethyl [C1; C4]	6.783e-05	0.00020268	1	1	1	Q9Y2X9	Q9Y2X9 [347-356]		0	1364.54		No Quan Values	High	High	0.0001837	3.82e-05	2.38
	FALSE	High	[K].EPAASAAAFPSQR.[T]		0.00105304	0.00020268	1	1	1	Q9Y2X9	Q9Y2X9 [103-115]		0	1302.64		No Quan Values	High	High	0.0001837	0.0006563	1.59
FALSE	High	Master Protein	A0A0C4DH01	DNA-directed RNA polymerase III subunit RPC5 OS=Homo sapiens OX=9606 GN=POLR3E PE=1 SV=1	0	7.433	3	1	1	1	672	75.7	6.8	2.39	1	defense response;metabolic process;regulation of biological process;response to stimulus	cytosol;nucleus	catalytic activity	Pf04801	101060521; 55718	ENSG00000058600.15; ENSG00000284282.1	16; CHR_HG926_PATCH	LOC101060521; POLR3E		Eukaryotic Transcription Initiation		1	0			High	1
	Checked	Confidence	Annotated Sequence	Modifications	Qvality PEP	Qvality q-value	# Protein Groups	# Proteins	# PSMs	Master Protein Accessions	Positions in Master Proteins	Modifications in Master Proteins	# Missed Cleavages	Theo. MH+ [Da]	Abundances (Scaled): F6: Sample	Quan Info	Found in Sample: [S6] F6: Sample	Confidence (by Search Engine): Sequest HT	Percolator q-Value (by Search Engine): Sequest HT	Percolator PEP (by Search Engine): Sequest HT	XCorr (by Search Engine): Sequest HT	Top Apex RT [min]
	FALSE	High	[K].LCAEDVKDFLEHMAVVR.[I]	1xCarbamidomethyl [C2]	8.38239e-08	0.00020268	1	2	1	A0A0C4DH01	A0A0C4DH01 [341-357]		1	2032		No Quan Values	High	High	0.0001837	3.691e-08	2.39
FALSE	High	Master Protein	Q14106	Protein Tob2 OS=Homo sapiens OX=9606 GN=TOB2 PE=1 SV=2	0	7.403	6	2	2	2	344	36.6	6.93	5.51	2	regulation of biological process	cytoplasm;cytosol;nucleus	protein binding	Pf07742	10766	ENSG00000183864.4	22	TOB2		Bone Morphogenic Protein (BMP) Signalling and Regulation	RNA degradation	2	0			High	1
	Checked	Confidence	Annotated Sequence	Modifications	Qvality PEP	Qvality q-value	# Protein Groups	# Proteins	# PSMs	Master Protein Accessions	Positions in Master Proteins	Modifications in Master Proteins	# Missed Cleavages	Theo. MH+ [Da]	Abundances (Scaled): F6: Sample	Quan Info	Found in Sample: [S6] F6: Sample	Confidence (by Search Engine): Sequest HT	Percolator q-Value (by Search Engine): Sequest HT	Percolator PEP (by Search Engine): Sequest HT	XCorr (by Search Engine): Sequest HT	Top Apex RT [min]
	FALSE	High	[R].ADLFGEELER.[L]		9.96722e-05	0.00020268	1	2	1	Q14106	Q14106 [25-34]		0	1178.57		No Quan Values	High	High	0.0001837	5.686e-05	2.56
	FALSE	High	[R].SGLAVEDVR.[A]		0.00111251	0.00020268	1	2	1	Q14106	Q14106 [75-83]		0	945.5		No Quan Values	High	High	0.0001837	0.0006961	2.95
FALSE	High	Master Protein	Q9NTJ3	Structural maintenance of chromosomes protein 4 OS=Homo sapiens OX=9606 GN=SMC4 PE=1 SV=2	0	6.894	2	2	2	2	1288	147.1	6.79	1.79	2	cell division;cell organization and biogenesis;metabolic process	chromosome;cytoplasm;cytosol;nucleus	nucleotide binding;protein binding	Pf02463, Pf04012, Pf04111, Pf04156, Pf06470, Pf12128, Pf13166, Pf13304, Pf13476, Pf13555	10051	ENSG00000113810.15	3	SMC4	Condensation of Prometaphase Chromosomes; Condensation of Prophase Chromosomes			7	0			High	1
	Checked	Confidence	Annotated Sequence	Modifications	Qvality PEP	Qvality q-value	# Protein Groups	# Proteins	# PSMs	Master Protein Accessions	Positions in Master Proteins	Modifications in Master Proteins	# Missed Cleavages	Theo. MH+ [Da]	Abundances (Scaled): F6: Sample	Quan Info	Found in Sample: [S6] F6: Sample	Confidence (by Search Engine): Sequest HT	Percolator q-Value (by Search Engine): Sequest HT	Percolator PEP (by Search Engine): Sequest HT	XCorr (by Search Engine): Sequest HT	Top Apex RT [min]
	FALSE	High	[K].EIKDTEKEVDDLTAELK.[S]		0.000712444	0.00020268	1	2	1	Q9NTJ3	Q9NTJ3 [947-963]		2	1976.01		No Quan Values	High	High	0.0001837	0.0004396	1.83
	FALSE	High	[K].SNNIINETTTR.[N]		0.000479031	0.00020268	1	2	1	Q9NTJ3	Q9NTJ3 [435-445]		0	1262.63		No Quan Values	High	High	0.0001837	0.0002901	1.79
FALSE	High	Master Protein	A0A494BYR6	Kinesin-like protein OS=Homo sapiens OX=9606 GN=KIF18B PE=1 SV=1	0	6.757	2	1	1	1	842	91.9	8.28	2.59	1												0	0			High	1
	Checked	Confidence	Annotated Sequence	Modifications	Qvality PEP	Qvality q-value	# Protein Groups	# Proteins	# PSMs	Master Protein Accessions	Positions in Master Proteins	Modifications in Master Proteins	# Missed Cleavages	Theo. MH+ [Da]	Abundances (Scaled): F6: Sample	Quan Info	Found in Sample: [S6] F6: Sample	Confidence (by Search Engine): Sequest HT	Percolator q-Value (by Search Engine): Sequest HT	Percolator PEP (by Search Engine): Sequest HT	XCorr (by Search Engine): Sequest HT	Top Apex RT [min]
	FALSE	High	[R].SLLALINVLNALADAK.[G]		3.76783e-07	0.00020268	1	2	1	A0A494BYR6	A0A494BYR6 [289-304]		0	1638.98		No Quan Values	High	High	0.0001837	1.751e-07	2.59
FALSE	High	Master Protein	O75330	Hyaluronan mediated motility receptor OS=Homo sapiens OX=9606 GN=HMMR PE=1 SV=2	0	6.718	3	1	1	1	724	84	5.83	3.73	1	metabolic process;regulation of biological process	cell surface;cytoplasm;cytosol;membrane	protein binding	Pf04111	3161	ENSG00000072571.19	5	HMMR	Hyaluronan uptake and degradation; AURKA Activation by TPX2		ECM-receptor interaction	11	0			High	1
	Checked	Confidence	Annotated Sequence	Modifications	Qvality PEP	Qvality q-value	# Protein Groups	# Proteins	# PSMs	Master Protein Accessions	Positions in Master Proteins	Modifications in Master Proteins	# Missed Cleavages	Theo. MH+ [Da]	Abundances (Scaled): F6: Sample	Quan Info	Found in Sample: [S6] F6: Sample	Confidence (by Search Engine): Sequest HT	Percolator q-Value (by Search Engine): Sequest HT	Percolator PEP (by Search Engine): Sequest HT	XCorr (by Search Engine): Sequest HT	Top Apex RT [min]
	FALSE	High	[K].NAEDVQHQILATESSNQEYVR.[M]		4.10429e-07	0.00020268	1	1	1	O75330	O75330 [490-510]		0	2431.15		No Quan Values	High	High	0.0001837	1.916e-07	3.73
FALSE	High	Master Protein	Q9NXF1	Testis-expressed protein 10 OS=Homo sapiens OX=9606 GN=TEX10 PE=1 SV=2	0	6.658	2	1	1	1	929	105.6	9.36	3.03	1	metabolic process	cytoplasm;nucleus	protein binding	Pf12333	54881	ENSG00000136891.13	9	TEX10	Major pathway of rRNA processing in the nucleolus and cytosol			4	0			High	1
	Checked	Confidence	Annotated Sequence	Modifications	Qvality PEP	Qvality q-value	# Protein Groups	# Proteins	# PSMs	Master Protein Accessions	Positions in Master Proteins	Modifications in Master Proteins	# Missed Cleavages	Theo. MH+ [Da]	Abundances (Scaled): F6: Sample	Quan Info	Found in Sample: [S6] F6: Sample	Confidence (by Search Engine): Sequest HT	Percolator q-Value (by Search Engine): Sequest HT	Percolator PEP (by Search Engine): Sequest HT	XCorr (by Search Engine): Sequest HT	Top Apex RT [min]
	FALSE	High	[R].NPELSTQLIDIIHTAAAR.[A]		4.69475e-07	0.00020268	1	1	1	Q9NXF1	Q9NXF1 [566-583]		0	1963.06		No Quan Values	High	High	0.0001837	2.198e-07	3.03
FALSE	High	Master Protein	Q9H4L4	Sentrin-specific protease 3 OS=Homo sapiens OX=9606 GN=SENP3 PE=1 SV=2	0	6.458	3	1	2	1	574	65	8.56	2.28	1	metabolic process	cytoplasm;nucleus	catalytic activity;protein binding	Pf02902	26168	ENSG00000161956.12	17	SENP3	Major pathway of rRNA processing in the nucleolus and cytosol			4	0			High	1
	Checked	Confidence	Annotated Sequence	Modifications	Qvality PEP	Qvality q-value	# Protein Groups	# Proteins	# PSMs	Master Protein Accessions	Positions in Master Proteins	Modifications in Master Proteins	# Missed Cleavages	Theo. MH+ [Da]	Abundances (Scaled): F6: Sample	Quan Info	Found in Sample: [S6] F6: Sample	Confidence (by Search Engine): Sequest HT	Percolator q-Value (by Search Engine): Sequest HT	Percolator PEP (by Search Engine): Sequest HT	XCorr (by Search Engine): Sequest HT	Top Apex RT [min]
	FALSE	High	[K].SGGGFGPDPGSGTTVPAR.[R]		7.33342e-07	0.00020268	1	1	2	Q9H4L4	Q9H4L4 [44-61]		0	1616.77		No Quan Values	High	High	0.0001837	3.482e-07	2.28
FALSE	High	Master Protein	Q8N684	Cleavage and polyadenylation specificity factor subunit 7 OS=Homo sapiens OX=9606 GN=CPSF7 PE=1 SV=1	0	6.359	5	1	1	1	471	52	8	2.74	1	cell organization and biogenesis;metabolic process	membrane;nucleus	protein binding;RNA binding	Pf00076, Pf14259	79869	ENSG00000149532.15	11	CPSF7	Cleavage of Growing Transcript in the Termination Region ; Processing of Intronless Pre-mRNAs; mRNA 3'-end processing; mRNA Splicing - Major Pathway		mRNA surveillance pathway	12	0			High	1
	Checked	Confidence	Annotated Sequence	Modifications	Qvality PEP	Qvality q-value	# Protein Groups	# Proteins	# PSMs	Master Protein Accessions	Positions in Master Proteins	Modifications in Master Proteins	# Missed Cleavages	Theo. MH+ [Da]	Abundances (Scaled): F6: Sample	Quan Info	Found in Sample: [S6] F6: Sample	Confidence (by Search Engine): Sequest HT	Percolator q-Value (by Search Engine): Sequest HT	Percolator PEP (by Search Engine): Sequest HT	XCorr (by Search Engine): Sequest HT	Top Apex RT [min]
	FALSE	High	[K].AVSGASAGDYSDAIETLLTAIAVIK.[Q]		9.08183e-07	0.00020268	1	2	1	Q8N684	Q8N684 [355-379]		0	2436.29		No Quan Values	High	High	0.0001837	4.371e-07	2.74
FALSE	High	Master Protein	Q14680	Maternal embryonic leucine zipper kinase OS=Homo sapiens OX=9606 GN=MELK PE=1 SV=3	0	6.08	3	1	1	1	651	74.6	8.72	2.8	1	cell death;cell organization and biogenesis;cell proliferation;metabolic process;regulation of biological process;response to stimulus	cytoplasm;membrane;nucleus	catalytic activity;metal ion binding;nucleotide binding;protein binding	Pf00069, Pf02149, Pf06293, Pf07714, Pf14531	9833	ENSG00000165304.7	9	MELK				0	0			High	1
	Checked	Confidence	Annotated Sequence	Modifications	Qvality PEP	Qvality q-value	# Protein Groups	# Proteins	# PSMs	Master Protein Accessions	Positions in Master Proteins	Modifications in Master Proteins	# Missed Cleavages	Theo. MH+ [Da]	Abundances (Scaled): F6: Sample	Quan Info	Found in Sample: [S6] F6: Sample	Confidence (by Search Engine): Sequest HT	Percolator q-Value (by Search Engine): Sequest HT	Percolator PEP (by Search Engine): Sequest HT	XCorr (by Search Engine): Sequest HT	Top Apex RT [min]
	FALSE	High	[R].LVNPDQLLNEIMSILPK.[K]		1.69362e-06	0.00020268	1	1	1	Q14680	Q14680 [568-584]		0	1937.08		No Quan Values	High	High	0.0001837	8.327e-07	2.8
FALSE	High	Master Protein	F8WDV1	DNA-directed RNA polymerase III subunit RPC8 OS=Homo sapiens OX=9606 GN=POLR3H PE=1 SV=1	0	6.044	12	1	1	1	123	13.8	6.99	2.83	1	metabolic process		catalytic activity	Pf03876, Pf08292		ENSG00000100413.16	22					0	0			High	1
	Checked	Confidence	Annotated Sequence	Modifications	Qvality PEP	Qvality q-value	# Protein Groups	# Proteins	# PSMs	Master Protein Accessions	Positions in Master Proteins	Modifications in Master Proteins	# Missed Cleavages	Theo. MH+ [Da]	Abundances (Scaled): F6: Sample	Quan Info	Found in Sample: [S6] F6: Sample	Confidence (by Search Engine): Sequest HT	Percolator q-Value (by Search Engine): Sequest HT	Percolator PEP (by Search Engine): Sequest HT	XCorr (by Search Engine): Sequest HT	Top Apex RT [min]
	FALSE	High	[R].CVVFHPFLDEILIGK.[I]	1xCarbamidomethyl [C1]	1.83362e-06	0.00020268	1	2	1	F8WDV1	F8WDV1 [74-88]		0	1786.96		No Quan Values	High	High	0.0001837	9.045e-07	2.83
FALSE	High	Master Protein	Q9H9Y6	DNA-directed RNA polymerase I subunit RPA2 OS=Homo sapiens OX=9606 GN=POLR1B PE=1 SV=2	0	5.994	1	1	1	1	1135	128.1	7.83	2.63	1	cell organization and biogenesis;metabolic process;regulation of biological process	cytosol;nucleus	catalytic activity;DNA binding;metal ion binding;protein binding	Pf00562, Pf04560, Pf04561, Pf04563, Pf04565, Pf04567, Pf06883	84172	ENSG00000125630.15	2	POLR1B	RNA Polymerase I Chain Elongation; NoRC negatively regulates rRNA expression; RNA Polymerase I Transcription Termination; RNA Polymerase I Promoter Escape; B-WICH complex positively regulates rRNA expression; RNA Polymerase I Transcription Initiation	Eukaryotic Transcription Initiation	Metabolic pathways; Purine metabolism; Pyrimidine metabolism; RNA polymerase	17	0			High	1
	Checked	Confidence	Annotated Sequence	Modifications	Qvality PEP	Qvality q-value	# Protein Groups	# Proteins	# PSMs	Master Protein Accessions	Positions in Master Proteins	Modifications in Master Proteins	# Missed Cleavages	Theo. MH+ [Da]	Abundances (Scaled): F6: Sample	Quan Info	Found in Sample: [S6] F6: Sample	Confidence (by Search Engine): Sequest HT	Percolator q-Value (by Search Engine): Sequest HT	Percolator PEP (by Search Engine): Sequest HT	XCorr (by Search Engine): Sequest HT	Top Apex RT [min]
	FALSE	High	[K].ELFFLPLGFALK.[A]		2.04677e-06	0.00020268	1	1	1	Q9H9Y6	Q9H9Y6 [243-254]		0	1394.81		No Quan Values	High	High	0.0001837	1.014e-06	2.63
FALSE	High	Master Protein	G3V5V3	Nuclear export mediator factor NEMF (Fragment) OS=Homo sapiens OX=9606 GN=NEMF PE=1 SV=8	0	5.846	2	2	2	2	998	113.9	5.85	1.91	2				Pf05670, Pf05833, Pf11923		ENSG00000165525.17	14					0	0			High	1
	Checked	Confidence	Annotated Sequence	Modifications	Qvality PEP	Qvality q-value	# Protein Groups	# Proteins	# PSMs	Master Protein Accessions	Positions in Master Proteins	Modifications in Master Proteins	# Missed Cleavages	Theo. MH+ [Da]	Abundances (Scaled): F6: Sample	Quan Info	Found in Sample: [S6] F6: Sample	Confidence (by Search Engine): Sequest HT	Percolator q-Value (by Search Engine): Sequest HT	Percolator PEP (by Search Engine): Sequest HT	XCorr (by Search Engine): Sequest HT	Top Apex RT [min]
	FALSE	High	[K].EAQAQGDPVASAIK.[E]		0.00983296	0.000396587	1	2	1	G3V5V3	G3V5V3 [342-355]		0	1384.71		No Quan Values	High	High	0.0003225	0.00667	1.48
	FALSE	High	[R].VNNVYDVDNK.[T]		0.000357308	0.00020268	1	4	1	G3V5V3	G3V5V3 [26-35]		0	1179.56		No Quan Values	High	High	0.0001837	0.0002138	1.91
FALSE	High	Master Protein	E9PI78	39S ribosomal protein L49, mitochondrial OS=Homo sapiens OX=9606 GN=MRPL49 PE=1 SV=1	0	5.568	13	1	1	1	99	11.3	8.97	2.13	1	metabolic process	ribosome	structural molecule activity			ENSG00000149792.8	11					0	0			High	1
	Checked	Confidence	Annotated Sequence	Modifications	Qvality PEP	Qvality q-value	# Protein Groups	# Proteins	# PSMs	Master Protein Accessions	Positions in Master Proteins	Modifications in Master Proteins	# Missed Cleavages	Theo. MH+ [Da]	Abundances (Scaled): F6: Sample	Quan Info	Found in Sample: [S6] F6: Sample	Confidence (by Search Engine): Sequest HT	Percolator q-Value (by Search Engine): Sequest HT	Percolator PEP (by Search Engine): Sequest HT	XCorr (by Search Engine): Sequest HT	Top Apex RT [min]
	FALSE	High	[R].FVESVDEYQFVER.[L]		5.27639e-06	0.00020268	1	3	1	E9PI78	E9PI78 [38-50]		0	1646.77		No Quan Values	High	High	0.0001837	2.703e-06	2.13
FALSE	High	Master Protein	Q9NUL7	Probable ATP-dependent RNA helicase DDX28 OS=Homo sapiens OX=9606 GN=DDX28 PE=1 SV=2	0	5.562	4	2	2	2	540	59.5	10.42	2.4	2	cell organization and biogenesis;metabolic process	cytosol;mitochondrion;nucleus;organelle lumen	catalytic activity;nucleotide binding;RNA binding	Pf00270, Pf00271	55794	ENSG00000182810.6	16	DDX28				0	0			High	1
	Checked	Confidence	Annotated Sequence	Modifications	Qvality PEP	Qvality q-value	# Protein Groups	# Proteins	# PSMs	Master Protein Accessions	Positions in Master Proteins	Modifications in Master Proteins	# Missed Cleavages	Theo. MH+ [Da]	Abundances (Scaled): F6: Sample	Quan Info	Found in Sample: [S6] F6: Sample	Confidence (by Search Engine): Sequest HT	Percolator q-Value (by Search Engine): Sequest HT	Percolator PEP (by Search Engine): Sequest HT	XCorr (by Search Engine): Sequest HT	Top Apex RT [min]
	FALSE	High	[K].TLSYLLPLLQR.[L]		0.00989266	0.000396587	1	1	1	Q9NUL7	Q9NUL7 [179-189]		0	1316.79		No Quan Values	High	High	0.0003225	0.006708	1.39
	FALSE	High	[R].VGIFQSFQK.[S]		0.000666162	0.00020268	1	1	1	Q9NUL7	Q9NUL7 [437-445]		0	1053.57		No Quan Values	High	High	0.0001837	0.0004088	2.4
FALSE	High	Master Protein	A0A0A0MR74	Diacylglycerol O-acyltransferase 1 OS=Homo sapiens OX=9606 GN=DGAT1 PE=1 SV=1	0	5.505	4	1	1	1	315	33.5	9.33	2.43	1	metabolic process	membrane	catalytic activity			ENSG00000185000.11	8	LOC642255				0	0			High	1
	Checked	Confidence	Annotated Sequence	Modifications	Qvality PEP	Qvality q-value	# Protein Groups	# Proteins	# PSMs	Master Protein Accessions	Positions in Master Proteins	Modifications in Master Proteins	# Missed Cleavages	Theo. MH+ [Da]	Abundances (Scaled): F6: Sample	Quan Info	Found in Sample: [S6] F6: Sample	Confidence (by Search Engine): Sequest HT	Percolator q-Value (by Search Engine): Sequest HT	Percolator PEP (by Search Engine): Sequest HT	XCorr (by Search Engine): Sequest HT	Top Apex RT [min]
	FALSE	High	[K].DGDAGVGSGHWELR.[C]		6.07245e-06	0.00020268	1	2	1	A0A0A0MR74	A0A0A0MR74 [54-67]		0	1455.66		No Quan Values	High	High	0.0001837	3.128e-06	2.43
FALSE	High	Master Protein	Q5TBP9	Protein LSM14 homolog B (Fragment) OS=Homo sapiens OX=9606 GN=LSM14B PE=1 SV=1	0	5.504	9	1	1	1	248	26.7	8.5	2.55	1	development;regulation of biological process		RNA binding	Pf09532	149986	ENSG00000149657.19	20	LSM14B				0	0			High	1
	Checked	Confidence	Annotated Sequence	Modifications	Qvality PEP	Qvality q-value	# Protein Groups	# Proteins	# PSMs	Master Protein Accessions	Positions in Master Proteins	Modifications in Master Proteins	# Missed Cleavages	Theo. MH+ [Da]	Abundances (Scaled): F6: Sample	Quan Info	Found in Sample: [S6] F6: Sample	Confidence (by Search Engine): Sequest HT	Percolator q-Value (by Search Engine): Sequest HT	Percolator PEP (by Search Engine): Sequest HT	XCorr (by Search Engine): Sequest HT	Top Apex RT [min]
	FALSE	High	[K].TASDVVQPAAVQAQGQVNDENR.[R]		6.07245e-06	0.00020268	1	3	1	Q5TBP9	Q5TBP9 [116-137]		0	2297.11		No Quan Values	High	High	0.0001837	3.132e-06	2.55
FALSE	High	Master Protein	Q6PCB5	Lysine-specific demethylase RSBN1L OS=Homo sapiens OX=9606 GN=RSBN1L PE=1 SV=2	0	5.322	2	2	2	2	846	94.8	8.78	3.21	2		nucleus			222194	ENSG00000187257.15	7	RSBN1L				0	0			High	1
	Checked	Confidence	Annotated Sequence	Modifications	Qvality PEP	Qvality q-value	# Protein Groups	# Proteins	# PSMs	Master Protein Accessions	Positions in Master Proteins	Modifications in Master Proteins	# Missed Cleavages	Theo. MH+ [Da]	Abundances (Scaled): F6: Sample	Quan Info	Found in Sample: [S6] F6: Sample	Confidence (by Search Engine): Sequest HT	Percolator q-Value (by Search Engine): Sequest HT	Percolator PEP (by Search Engine): Sequest HT	XCorr (by Search Engine): Sequest HT	Top Apex RT [min]
	FALSE	High	[R].AHADHIGQGFER.[Q]		0.000293871	0.00020268	1	3	1	Q6PCB5	Q6PCB5 [570-581]		0	1337.63		No Quan Values	High	High	0.0001837	0.0001746	3.21
	FALSE	High	[K].TNIEDLQIK.[K]		0.0378847	0.00128736	1	1	1	Q6PCB5	Q6PCB5 [242-250]		0	1073.58		No Quan Values	High	High	0.001113	0.02729	1.49
FALSE	High	Master Protein	M0QY97	Zinc finger CCCH domain-containing protein 4 (Fragment) OS=Homo sapiens OX=9606 GN=ZC3H4 PE=1 SV=1	0	5.319	4	2	2	2	910	95.5	7.33	2.38	2			metal ion binding	Pf00642		ENSG00000130749.9	19					0	0			High	1
	Checked	Confidence	Annotated Sequence	Modifications	Qvality PEP	Qvality q-value	# Protein Groups	# Proteins	# PSMs	Master Protein Accessions	Positions in Master Proteins	Modifications in Master Proteins	# Missed Cleavages	Theo. MH+ [Da]	Abundances (Scaled): F6: Sample	Quan Info	Found in Sample: [S6] F6: Sample	Confidence (by Search Engine): Sequest HT	Percolator q-Value (by Search Engine): Sequest HT	Percolator PEP (by Search Engine): Sequest HT	XCorr (by Search Engine): Sequest HT	Top Apex RT [min]
	FALSE	High	[K].ATEPAADTGAQPK.[G]		0.0778605	0.00331414	1	2	1	M0QY97	M0QY97 [767-779]		0	1256.61		No Quan Values	High	High	0.002714	0.05791	1.16
	FALSE	High	[K].TVNATGSSAAPGSSDKPSDPR.[V]		0.000142925	0.00020268	1	2	1	M0QY97	M0QY97 [659-679]		0	2001.95		No Quan Values	High	High	0.0001837	8.291e-05	2.38
FALSE	High	Master Protein	Q6UN15	Pre-mRNA 3'-end-processing factor FIP1 OS=Homo sapiens OX=9606 GN=FIP1L1 PE=1 SV=1	0	5.096	2	1	1	1	594	66.5	5.59	1.96	1	metabolic process;transport	nucleus	protein binding;RNA binding	Pf05182	81608	ENSG00000145216.15	4	FIP1L1	mRNA 3'-end processing; Transport of Mature mRNA Derived from an Intronless Transcript; mRNA Splicing - Major Pathway; Cleavage of Growing Transcript in the Termination Region ; Processing of Intronless Pre-mRNAs		mRNA surveillance pathway	15	0			High	1
	Checked	Confidence	Annotated Sequence	Modifications	Qvality PEP	Qvality q-value	# Protein Groups	# Proteins	# PSMs	Master Protein Accessions	Positions in Master Proteins	Modifications in Master Proteins	# Missed Cleavages	Theo. MH+ [Da]	Abundances (Scaled): F6: Sample	Quan Info	Found in Sample: [S6] F6: Sample	Confidence (by Search Engine): Sequest HT	Percolator q-Value (by Search Engine): Sequest HT	Percolator PEP (by Search Engine): Sequest HT	XCorr (by Search Engine): Sequest HT	Top Apex RT [min]
	FALSE	High	[R].ANENSNIQVLSER.[S]		1.49988e-05	0.00020268	1	1	1	Q6UN15	Q6UN15 [332-344]		0	1473.73		No Quan Values	High	High	0.0001837	8.01e-06	1.96
FALSE	High	Master Protein	J3QLH3	SAP30-binding protein (Fragment) OS=Homo sapiens OX=9606 GN=SAP30BP PE=1 SV=1	0	5.093	6	1	1	1	248	27.7	4.63	2.96	1	regulation of biological process			Pf07818		ENSG00000161526.14	17					0	0			High	1
	Checked	Confidence	Annotated Sequence	Modifications	Qvality PEP	Qvality q-value	# Protein Groups	# Proteins	# PSMs	Master Protein Accessions	Positions in Master Proteins	Modifications in Master Proteins	# Missed Cleavages	Theo. MH+ [Da]	Abundances (Scaled): F6: Sample	Quan Info	Found in Sample: [S6] F6: Sample	Confidence (by Search Engine): Sequest HT	Percolator q-Value (by Search Engine): Sequest HT	Percolator PEP (by Search Engine): Sequest HT	XCorr (by Search Engine): Sequest HT	Top Apex RT [min]
	FALSE	High	[K].GGLVSDAYGEDDFSR.[L]		1.51832e-05	0.00020268	1	7	1	J3QLH3	J3QLH3 [39-53]		0	1587.69		No Quan Values	High	High	0.0001837	8.08e-06	2.96
FALSE	High	Master Protein	H0YCA5	Spermatogenesis-associated protein 5-like protein 1 (Fragment) OS=Homo sapiens OX=9606 GN=SPATA5L1 PE=1 SV=1	0	5.045	7	1	1	1	258	28.6	5.43	3	1			nucleotide binding	Pf00004		ENSG00000171763.18	15					0	0			High	1
	Checked	Confidence	Annotated Sequence	Modifications	Qvality PEP	Qvality q-value	# Protein Groups	# Proteins	# PSMs	Master Protein Accessions	Positions in Master Proteins	Modifications in Master Proteins	# Missed Cleavages	Theo. MH+ [Da]	Abundances (Scaled): F6: Sample	Quan Info	Found in Sample: [S6] F6: Sample	Confidence (by Search Engine): Sequest HT	Percolator q-Value (by Search Engine): Sequest HT	Percolator PEP (by Search Engine): Sequest HT	XCorr (by Search Engine): Sequest HT	Top Apex RT [min]
	FALSE	High	[R].ASTPAILFLDEIDSILGAR.[S]		1.6845e-05	0.00020268	1	2	1	H0YCA5	H0YCA5 [60-78]		0	2002.09		No Quan Values	High	High	0.0001837	9.009e-06	3
FALSE	High	Master Protein	Q9BY49	Peroxisomal trans-2-enoyl-CoA reductase OS=Homo sapiens OX=9606 GN=PECR PE=1 SV=2	0	5.023	14	2	2	2	303	32.5	8.81	1.81	2	metabolic process	membrane;mitochondrion	catalytic activity;protein binding	Pf00106, Pf03435, Pf03807, Pf07993, Pf08659, Pf13460, Pf13561	55825	ENSG00000115425.13	2	PECR	Alpha-oxidation of phytanate	Allograft Rejection; Fatty Acid Biosynthesis; Mitochondrial LC-Fatty Acid Beta-Oxidation	Biosynthesis of unsaturated fatty acids; Fatty acid metabolism; Peroxisome	11	0			High	1
	Checked	Confidence	Annotated Sequence	Modifications	Qvality PEP	Qvality q-value	# Protein Groups	# Proteins	# PSMs	Master Protein Accessions	Positions in Master Proteins	Modifications in Master Proteins	# Missed Cleavages	Theo. MH+ [Da]	Abundances (Scaled): F6: Sample	Quan Info	Found in Sample: [S6] F6: Sample	Confidence (by Search Engine): Sequest HT	Percolator q-Value (by Search Engine): Sequest HT	Percolator PEP (by Search Engine): Sequest HT	XCorr (by Search Engine): Sequest HT	Top Apex RT [min]
	FALSE	High	[R].IGVPEEVSSVVCFLLSPAASFITGQSVDVDGGR.[S]	1xCarbamidomethyl [C12]	0.00174749	0.00020268	1	1	1	Q9BY49	Q9BY49 [233-265]		0	3392.7		No Quan Values	High	High	0.0001837	0.001111	2.14
	FALSE	High	[K].STLDTFGK.[I]		0.012448	0.000761509	1	2	1	Q9BY49	Q9BY49 [93-100]		0	868.441		No Quan Values	High	High	0.0005883	0.008542	1.81
FALSE	High	Master Protein	A0A7N4YH79	Terminal nucleotidyltransferase 4B OS=Homo sapiens OX=9606 GN=TENT4B PE=1 SV=1	0	4.955	4	2	2	2	713	77.6	8.63	2.74	2												0	0			High	1
	Checked	Confidence	Annotated Sequence	Modifications	Qvality PEP	Qvality q-value	# Protein Groups	# Proteins	# PSMs	Master Protein Accessions	Positions in Master Proteins	Modifications in Master Proteins	# Missed Cleavages	Theo. MH+ [Da]	Abundances (Scaled): F6: Sample	Quan Info	Found in Sample: [S6] F6: Sample	Confidence (by Search Engine): Sequest HT	Percolator q-Value (by Search Engine): Sequest HT	Percolator PEP (by Search Engine): Sequest HT	XCorr (by Search Engine): Sequest HT	Top Apex RT [min]
	FALSE	High	[R].LLGSHALPAEQR.[D]		0.00321497	0.00020268	1	2	1	A0A7N4YH79	A0A7N4YH79 [90-101]		0	1291.71		No Quan Values	High	High	0.0001837	0.002095	2.74
	FALSE	High	[R].VGSQDVSLESSQAVGK.[M]		0.00785812	0.000396587	1	2	1	A0A7N4YH79	A0A7N4YH79 [623-638]		0	1590.8		No Quan Values	High	High	0.0003225	0.005289	1.46
FALSE	High	Master Protein	A6NLM8	Signal sequence receptor subunit delta OS=Homo sapiens OX=9606 GN=SSR4 PE=1 SV=1	0	4.903	7	1	1	1	148	16.2	5.74	2.02	1		endoplasmic reticulum		Pf05404		ENSG00000180879.13	X					0	0			High	1
	Checked	Confidence	Annotated Sequence	Modifications	Qvality PEP	Qvality q-value	# Protein Groups	# Proteins	# PSMs	Master Protein Accessions	Positions in Master Proteins	Modifications in Master Proteins	# Missed Cleavages	Theo. MH+ [Da]	Abundances (Scaled): F6: Sample	Quan Info	Found in Sample: [S6] F6: Sample	Confidence (by Search Engine): Sequest HT	Percolator q-Value (by Search Engine): Sequest HT	Percolator PEP (by Search Engine): Sequest HT	XCorr (by Search Engine): Sequest HT	Top Apex RT [min]
	FALSE	High	[R].FFDEESYSLLR.[K]		2.31443e-05	0.00020268	1	2	1	A6NLM8	A6NLM8 [81-91]		0	1405.66		No Quan Values	High	High	0.0001837	1.25e-05	2.02
FALSE	High	Master Protein	H0YDT6	Eukaryotic translation initiation factor 3 subunit F OS=Homo sapiens OX=9606 GN=EIF3F PE=1 SV=2	0	4.82	5	1	1	1	359	37.7	6.06	0	1												0	0			High	1
	Checked	Confidence	Annotated Sequence	Modifications	Qvality PEP	Qvality q-value	# Protein Groups	# Proteins	# PSMs	Master Protein Accessions	Positions in Master Proteins	Modifications in Master Proteins	# Missed Cleavages	Theo. MH+ [Da]	Abundances (Scaled): F6: Sample	Quan Info	Found in Sample: [S6] F6: Sample	Confidence (by Search Engine): Sequest HT	Percolator q-Value (by Search Engine): Sequest HT	Percolator PEP (by Search Engine): Sequest HT	XCorr (by Search Engine): Sequest HT	Top Apex RT [min]
	FALSE	High	[R].IQDALSTVLQYAEDVLSGK.[V]		2.77999e-05	0.00020268	1	2	1	H0YDT6	H0YDT6 [279-297]		0	2050.07		No Quan Values	High	High	0.0001837	1.514e-05	1.66
FALSE	High	Master Protein	Q92831	Histone acetyltransferase KAT2B OS=Homo sapiens OX=9606 GN=KAT2B PE=1 SV=3	0	4.761	5	2	2	2	832	93	9.01	4.68	2	cell organization and biogenesis;metabolic process;regulation of biological process;response to stimulus	chromosome;nucleus	catalytic activity;DNA binding;enzyme regulator activity;protein binding	Pf00439, Pf00583, Pf06466, Pf13508	8850	ENSG00000114166.7	3	KAT2B	NOTCH1 Intracellular Domain Regulates Transcription; RUNX1 regulates genes involved in megakaryocyte differentiation and platelet function; HATs acetylate histones; Notch-HLH transcription pathway; Constitutive Signaling by NOTCH1 HD+PEST Domain Mutants; Physiological factors; YAP1- and WWTR1 (TAZ)-stimulated gene expression; Constitutive Signaling by NOTCH1 PEST Domain Mutants; RUNX3 regulates N…	Androgen receptor signaling pathway; Notch Signaling Pathway	Thyroid hormone signaling pathway; HTLV-I infection; Viral carcinogenesis; Notch signaling pathway	44	0			High	1
	Checked	Confidence	Annotated Sequence	Modifications	Qvality PEP	Qvality q-value	# Protein Groups	# Proteins	# PSMs	Master Protein Accessions	Positions in Master Proteins	Modifications in Master Proteins	# Missed Cleavages	Theo. MH+ [Da]	Abundances (Scaled): F6: Sample	Quan Info	Found in Sample: [S6] F6: Sample	Confidence (by Search Engine): Sequest HT	Percolator q-Value (by Search Engine): Sequest HT	Percolator PEP (by Search Engine): Sequest HT	XCorr (by Search Engine): Sequest HT	Top Apex RT [min]
	FALSE	High	[K].KPPFEKPSIEQGVNNFVQYK.[F]		0.0315319	0.000925259	1	1	1	Q92831	Q92831 [213-232]		0	2349.22		No Quan Values	High	High	0.0007077	0.0225	2.03
	FALSE	High	[R].LLGIVLDVEYLFTCVHKEEDADTK.[Q]	1xCarbamidomethyl [C14]	0.00122663	0.00020268	1	1	1	Q92831	Q92831 [161-184]		1	2807.42		No Quan Values	High	High	0.0001837	0.0007704	2.65
FALSE	High	Master Protein	Q8N9R8	Protein SCAI OS=Homo sapiens OX=9606 GN=SCAI PE=1 SV=2	0	4.745	3	1	1	1	606	70.4	8.6	2.69	1	metabolic process;regulation of biological process	cytoplasm;membrane;nucleus	protein binding	Pf12070	286205	ENSG00000173611.17	9	SCAI	RHO GTPases Activate Formins			4	0			High	1
	Checked	Confidence	Annotated Sequence	Modifications	Qvality PEP	Qvality q-value	# Protein Groups	# Proteins	# PSMs	Master Protein Accessions	Positions in Master Proteins	Modifications in Master Proteins	# Missed Cleavages	Theo. MH+ [Da]	Abundances (Scaled): F6: Sample	Quan Info	Found in Sample: [S6] F6: Sample	Confidence (by Search Engine): Sequest HT	Percolator q-Value (by Search Engine): Sequest HT	Percolator PEP (by Search Engine): Sequest HT	XCorr (by Search Engine): Sequest HT	Top Apex RT [min]
	FALSE	High	[R].SIDQAFLQFFGDEFLR.[L]		3.27855e-05	0.00020268	1	1	1	Q8N9R8	Q8N9R8 [523-538]		0	1932.95		No Quan Values	High	High	0.0001837	1.798e-05	2.69
FALSE	High	Master Protein	P34932	Heat shock 70 kDa protein 4 OS=Homo sapiens OX=9606 GN=HSPA4 PE=1 SV=4	0	4.741	2	1	1	1	840	94.3	5.19	2.86	1	cell organization and biogenesis;response to stimulus;transport	cytoplasm;cytosol	nucleotide binding;protein binding	Pf00012, Pf06723	3308	ENSG00000170606.14	5	HSPA4	Regulation of HSF1-mediated heat shock response	Parkin-Ubiquitin Proteasomal System pathway	Antigen processing and presentation	6	0			High	1
	Checked	Confidence	Annotated Sequence	Modifications	Qvality PEP	Qvality q-value	# Protein Groups	# Proteins	# PSMs	Master Protein Accessions	Positions in Master Proteins	Modifications in Master Proteins	# Missed Cleavages	Theo. MH+ [Da]	Abundances (Scaled): F6: Sample	Quan Info	Found in Sample: [S6] F6: Sample	Confidence (by Search Engine): Sequest HT	Percolator q-Value (by Search Engine): Sequest HT	Percolator PEP (by Search Engine): Sequest HT	XCorr (by Search Engine): Sequest HT	Top Apex RT [min]
	FALSE	High	[K].SNLAYDIVQLPTGLTGIK.[V]		3.29864e-05	0.00020268	1	3	1	P34932	P34932 [85-102]		0	1903.05		No Quan Values	High	High	0.0001837	1.814e-05	2.86
FALSE	High	Master Protein	I3L3B0	Complement component 1 Q subcomponent-binding protein, mitochondrial OS=Homo sapiens OX=9606 GN=C1QBP PE=1 SV=1	0	4.637	15	1	1	1	178	20.1	4.22	0	1	cell death;cell organization and biogenesis;defense response;metabolic process;regulation of biological process;response to stimulus	cell surface;cytoplasm;cytosol;membrane;mitochondrion;nucleus;organelle lumen	protein binding;RNA binding	Pf02330	708	ENSG00000108561.8	17	C1QBP		Mesodermal Commitment Pathway		1	0			High	1
	Checked	Confidence	Annotated Sequence	Modifications	Qvality PEP	Qvality q-value	# Protein Groups	# Proteins	# PSMs	Master Protein Accessions	Positions in Master Proteins	Modifications in Master Proteins	# Missed Cleavages	Theo. MH+ [Da]	Abundances (Scaled): F6: Sample	Quan Info	Found in Sample: [S6] F6: Sample	Confidence (by Search Engine): Sequest HT	Percolator q-Value (by Search Engine): Sequest HT	Percolator PEP (by Search Engine): Sequest HT	XCorr (by Search Engine): Sequest HT	Top Apex RT [min]
	FALSE	High	[K].ALVLDCHYPEDEVGQEDEAESDIFSIR.[E]	1xCarbamidomethyl [C6]	4.16064e-05	0.00020268	1	3	1	I3L3B0	I3L3B0 [77-103]		0	3136.41		No Quan Values	High	High	0.0001837	2.307e-05	1.87
FALSE	High	Master Protein	E9PKK4	Condensin-2 complex subunit D3 OS=Homo sapiens OX=9606 GN=NCAPD3 PE=1 SV=1	0	4.512	3	2	2	2	832	94.5	7.44	0	2	cell organization and biogenesis;metabolic process					ENSG00000151503.12	11					0	0			High	1
	Checked	Confidence	Annotated Sequence	Modifications	Qvality PEP	Qvality q-value	# Protein Groups	# Proteins	# PSMs	Master Protein Accessions	Positions in Master Proteins	Modifications in Master Proteins	# Missed Cleavages	Theo. MH+ [Da]	Abundances (Scaled): F6: Sample	Quan Info	Found in Sample: [S6] F6: Sample	Confidence (by Search Engine): Sequest HT	Percolator q-Value (by Search Engine): Sequest HT	Percolator PEP (by Search Engine): Sequest HT	XCorr (by Search Engine): Sequest HT	Top Apex RT [min]
	FALSE	High	[K].ALEFLDQLLLQNIR.[H]		0.000960897	0.00020268	1	3	1	E9PKK4	E9PKK4 [639-652]		0	1685.96		No Quan Values	High	High	0.0001837	0.0005981	1.84
	FALSE	High	[K].SWPQESNLNR.[K]		0.0694475	0.00316595	1	3	1	E9PKK4	E9PKK4 [150-159]		0	1230.59		No Quan Values	High	High	0.002608	0.05146	0.94
FALSE	High	Master Protein	Q5T200	Zinc finger CCCH domain-containing protein 13 OS=Homo sapiens OX=9606 GN=ZC3H13 PE=1 SV=1	0	4.458	2	2	2	2	1668	196.5	9.42	1.82	2		nucleus	metal ion binding;protein binding;RNA binding	Pf00642	23091	ENSG00000123200.16	13	ZC3H13				0	0			High	1
	Checked	Confidence	Annotated Sequence	Modifications	Qvality PEP	Qvality q-value	# Protein Groups	# Proteins	# PSMs	Master Protein Accessions	Positions in Master Proteins	Modifications in Master Proteins	# Missed Cleavages	Theo. MH+ [Da]	Abundances (Scaled): F6: Sample	Quan Info	Found in Sample: [S6] F6: Sample	Confidence (by Search Engine): Sequest HT	Percolator q-Value (by Search Engine): Sequest HT	Percolator PEP (by Search Engine): Sequest HT	XCorr (by Search Engine): Sequest HT	Top Apex RT [min]
	FALSE	High	[R].LGPSTGSTAETQCR.[N]	1xCarbamidomethyl [C13]	0.0385614	0.00146605	1	2	1	Q5T200	Q5T200 [30-43]		0	1464.67		No Quan Values	High	High	0.001243	0.02776	1.46
	FALSE	High	[K].TSAVSSPLLDQQR.[NS]		0.00196221	0.00020268	1	3	1	Q5T200	Q5T200 [237-249]		0	1401.73		No Quan Values	High	High	0.0001837	0.001256	1.82
FALSE	High	Master Protein	Q96CT7	Coiled-coil domain-containing protein 124 OS=Homo sapiens OX=9606 GN=CCDC124 PE=1 SV=1	0	4.331	8	2	2	2	223	25.8	9.54	3.77	2	cell division	cytoplasm;cytoskeleton	RNA binding	Pf06244	115098	ENSG00000007080.10	19	CCDC124				0	0			High	1
	Checked	Confidence	Annotated Sequence	Modifications	Qvality PEP	Qvality q-value	# Protein Groups	# Proteins	# PSMs	Master Protein Accessions	Positions in Master Proteins	Modifications in Master Proteins	# Missed Cleavages	Theo. MH+ [Da]	Abundances (Scaled): F6: Sample	Quan Info	Found in Sample: [S6] F6: Sample	Confidence (by Search Engine): Sequest HT	Percolator q-Value (by Search Engine): Sequest HT	Percolator PEP (by Search Engine): Sequest HT	XCorr (by Search Engine): Sequest HT	Top Apex RT [min]
	FALSE	High	[R].AQIEDTLR.[R]		0.0722901	0.00331414	1	2	1	Q96CT7	Q96CT7 [98-105]		0	945.5		No Quan Values	High	High	0.002714	0.0537	1.93
	FALSE	High	[R].VLEEGSVEAR.[T]		0.00137744	0.00020268	1	1	1	Q96CT7	Q96CT7 [136-145]		0	1088.56		No Quan Values	High	High	0.0001837	0.0008691	1.84
FALSE	High	Master Protein	O95816	BAG family molecular chaperone regulator 2 OS=Homo sapiens OX=9606 GN=BAG2 PE=1 SV=1	0	4.309	12	2	2	2	211	23.8	6.7	1.7	2	metabolic process;regulation of biological process	cytosol	enzyme regulator activity;nucleotide binding;protein binding	Pf02179	9532	ENSG00000112208.11	6	BAG2	Regulation of HSF1-mediated heat shock response		Protein processing in endoplasmic reticulum	5	0			High	1
	Checked	Confidence	Annotated Sequence	Modifications	Qvality PEP	Qvality q-value	# Protein Groups	# Proteins	# PSMs	Master Protein Accessions	Positions in Master Proteins	Modifications in Master Proteins	# Missed Cleavages	Theo. MH+ [Da]	Abundances (Scaled): F6: Sample	Quan Info	Found in Sample: [S6] F6: Sample	Confidence (by Search Engine): Sequest HT	Percolator q-Value (by Search Engine): Sequest HT	Percolator PEP (by Search Engine): Sequest HT	XCorr (by Search Engine): Sequest HT	Top Apex RT [min]
	FALSE	High	[K].FLDDLGNAK.[S]		0.00300658	0.00020268	1	1	1	O95816	O95816 [124-132]		0	992.505		No Quan Values	High	High	0.0001837	0.001956	1.7
	FALSE	High	[R].LLESLDQLELRVEALR.[E]		0.0350827	0.00128736	1	1	1	O95816	O95816 [28-43]		1	1897.08		No Quan Values	High	High	0.0009809	0.02509	1.13
FALSE	High	Master Protein	Q9BQ70	Transcription factor 25 OS=Homo sapiens OX=9606 GN=TCF25 PE=1 SV=1	0	4.284	4	2	2	2	676	76.6	6.35	2.14	2	metabolic process;regulation of biological process	nucleus	DNA binding;protein binding	Pf04910	22980	ENSG00000141002.19	16	TCF25				0	0			High	1
	Checked	Confidence	Annotated Sequence	Modifications	Qvality PEP	Qvality q-value	# Protein Groups	# Proteins	# PSMs	Master Protein Accessions	Positions in Master Proteins	Modifications in Master Proteins	# Missed Cleavages	Theo. MH+ [Da]	Abundances (Scaled): F6: Sample	Quan Info	Found in Sample: [S6] F6: Sample	Confidence (by Search Engine): Sequest HT	Percolator q-Value (by Search Engine): Sequest HT	Percolator PEP (by Search Engine): Sequest HT	XCorr (by Search Engine): Sequest HT	Top Apex RT [min]
	FALSE	High	[R].LSPISHGNTIALFFR.[S]		0.00378955	0.00020268	1	1	1	Q9BQ70	Q9BQ70 [601-615]		0	1672.92		No Quan Values	High	High	0.0001837	0.002483	2.14
	FALSE	High	[R].SGCALTDAVAPGNK.[G]	1xCarbamidomethyl [C3]	0.0293612	0.000925259	1	6	1	Q9BQ70	Q9BQ70 [81-94]		0	1360.65		No Quan Values	High	High	0.0007077	0.02094	0.66
FALSE	High	Master Protein	Q9Y4W6	AFG3-like protein 2 OS=Homo sapiens OX=9606 GN=AFG3L2 PE=1 SV=2	0	4.19	6	2	2	2	797	88.5	8.66	0	2	cell organization and biogenesis;cellular homeostasis;metabolic process;regulation of biological process;response to stimulus;transport	membrane;mitochondrion	catalytic activity;metal ion binding;nucleotide binding;protein binding	Pf00004, Pf01078, Pf01434, Pf05496, Pf06068, Pf06480, Pf07724, Pf07728, Pf13191, Pf13401	10939	ENSG00000141385.9	18	AFG3L2	Processing of SMDT1			3	0			High	1
	Checked	Confidence	Annotated Sequence	Modifications	Qvality PEP	Qvality q-value	# Protein Groups	# Proteins	# PSMs	Master Protein Accessions	Positions in Master Proteins	Modifications in Master Proteins	# Missed Cleavages	Theo. MH+ [Da]	Abundances (Scaled): F6: Sample	Quan Info	Found in Sample: [S6] F6: Sample	Confidence (by Search Engine): Sequest HT	Percolator q-Value (by Search Engine): Sequest HT	Percolator PEP (by Search Engine): Sequest HT	XCorr (by Search Engine): Sequest HT	Top Apex RT [min]
	FALSE	High	[R].KLASLTPGFSGADVANVCNEAALIAAR.[H]	1xCarbamidomethyl [C18]	0.00116107	0.00020268	1	1	1	Q9Y4W6	Q9Y4W6 [508-534]		1	2716.41		No Quan Values	High	High	0.0001837	0.0007252	1.97
	FALSE	High	[K].TPVDGQYVWFNIGSVDTFER.[N]		0.117224	0.00571453	1	2	1	Q9Y4W6	Q9Y4W6 [205-224]		0	2330.11		No Quan Values	High	High	0.004588	0.08912	0.83
FALSE	High	Master Protein	A0A0G2JHJ2	General transcription factor IIH subunit 4 (Fragment) OS=Homo sapiens OX=9606 GN=GTF2H4 PE=1 SV=1	0	4.166	9	1	1	1	138	15.2	9.52	2.5	1	metabolic process;regulation of biological process;response to stimulus	nucleus	catalytic activity	Pf03849		ENSG00000226384.10; ENSG00000221974.11; ENSG00000233149.10; ENSG00000234370.10; ENSG00000236895.10	CHR_HSCHR6_MHC_DBB_CTG1; CHR_HSCHR6_MHC_QBL_CTG1; CHR_HSCHR6_MHC_MANN_CTG1; CHR_HSCHR6_MHC_MCF_CTG1; CHR_HSCHR6_MHC_COX_CTG1					0	0			High	1
	Checked	Confidence	Annotated Sequence	Modifications	Qvality PEP	Qvality q-value	# Protein Groups	# Proteins	# PSMs	Master Protein Accessions	Positions in Master Proteins	Modifications in Master Proteins	# Missed Cleavages	Theo. MH+ [Da]	Abundances (Scaled): F6: Sample	Quan Info	Found in Sample: [S6] F6: Sample	Confidence (by Search Engine): Sequest HT	Percolator q-Value (by Search Engine): Sequest HT	Percolator PEP (by Search Engine): Sequest HT	XCorr (by Search Engine): Sequest HT	Top Apex RT [min]
	FALSE	High	[K].AQEESTGLLSGLR.[I]		0.000118991	0.00020268	1	2	1	A0A0G2JHJ2	A0A0G2JHJ2 [82-94]		0	1360.71		No Quan Values	High	High	0.0001837	6.83e-05	2.5
FALSE	High	Master Protein	Q7Z794	Keratin, type II cytoskeletal 1b OS=Homo sapiens OX=9606 GN=KRT77 PE=1 SV=3	0	4.127	4	2	3	2	578	61.9	5.99	2.02	2	cell death;cell organization and biogenesis	cytoskeleton;cytosol	structural molecule activity	Pf00038, Pf03962, Pf13166, Pf14817	374454	ENSG00000189182.9	12	KRT77	Formation of the cornified envelope			3	0			High	1
	Checked	Confidence	Annotated Sequence	Modifications	Qvality PEP	Qvality q-value	# Protein Groups	# Proteins	# PSMs	Master Protein Accessions	Positions in Master Proteins	Modifications in Master Proteins	# Missed Cleavages	Theo. MH+ [Da]	Abundances (Scaled): F6: Sample	Quan Info	Found in Sample: [S6] F6: Sample	Confidence (by Search Engine): Sequest HT	Percolator q-Value (by Search Engine): Sequest HT	Percolator PEP (by Search Engine): Sequest HT	XCorr (by Search Engine): Sequest HT	Top Apex RT [min]
	FALSE	High	[K].LQDLEEALQQSKEELAR.[L]		0.00627761	0.000396587	1	1	1	Q7Z794	Q7Z794 [428-444]		1	2000.03		No Quan Values	High	High	0.0003225	0.00419	0.99
	FALSE	High	[R].QLLEGEESR.[M]		0.0251456	0.000925259	1	1	2	Q7Z794	Q7Z794 [468-476]		0	1060.53		No Quan Values	High	High	0.0007077	0.0178	2.02
FALSE	High	Master Protein	Q00403	Transcription initiation factor IIB OS=Homo sapiens OX=9606 GN=GTF2B PE=1 SV=1	0	4.091	3	1	1	1	316	34.8	8.35	0	1	cell organization and biogenesis;metabolic process;regulation of biological process	nucleus	DNA binding;metal ion binding;protein binding	Pf00382, Pf08271	2959	ENSG00000137947.11	1	GTF2B	RNA polymerase II transcribes snRNA genes; RNA Polymerase II Transcription Initiation; HIV Transcription Initiation; RNA Polymerase II Transcription Pre-Initiation And Promoter Opening; RNA Polymerase II HIV Promoter Escape; RNA Polymerase II Pre-transcription Events; RNA Polymerase II Promoter Escape	Eukaryotic Transcription Initiation	Basal transcription factors; Epstein-Barr virus infection; Viral carcinogenesis	20	0			High	1
	Checked	Confidence	Annotated Sequence	Modifications	Qvality PEP	Qvality q-value	# Protein Groups	# Proteins	# PSMs	Master Protein Accessions	Positions in Master Proteins	Modifications in Master Proteins	# Missed Cleavages	Theo. MH+ [Da]	Abundances (Scaled): F6: Sample	Quan Info	Found in Sample: [S6] F6: Sample	Confidence (by Search Engine): Sequest HT	Percolator q-Value (by Search Engine): Sequest HT	Percolator PEP (by Search Engine): Sequest HT	XCorr (by Search Engine): Sequest HT	Top Apex RT [min]
	FALSE	High	[R].KAVELDLVPGR.[S]		0.00014033	0.00020268	1	1	1	Q00403	Q00403 [238-248]		1	1196.7		No Quan Values	High	High	0.0001837	8.105e-05	1.12
FALSE	High	Master Protein	A0A7P0TAE1	Endoplasmin OS=Homo sapiens OX=9606 GN=HSP90B1 PE=4 SV=1	0	4.066	1	1	1	1	789	90.7	5.24	3.33	1												0	0			High	1
	Checked	Confidence	Annotated Sequence	Modifications	Qvality PEP	Qvality q-value	# Protein Groups	# Proteins	# PSMs	Master Protein Accessions	Positions in Master Proteins	Modifications in Master Proteins	# Missed Cleavages	Theo. MH+ [Da]	Abundances (Scaled): F6: Sample	Quan Info	Found in Sample: [S6] F6: Sample	Confidence (by Search Engine): Sequest HT	Percolator q-Value (by Search Engine): Sequest HT	Percolator PEP (by Search Engine): Sequest HT	XCorr (by Search Engine): Sequest HT	Top Apex RT [min]
	FALSE	High	[K].LGVIEDHSNR.[T]		0.000148261	0.00020268	1	9	1	A0A7P0TAE1	A0A7P0TAE1 [494-503]		0	1139.58		No Quan Values	High	High	0.0001837	8.588e-05	3.33
FALSE	High	Master Protein	Q9P2I0	Cleavage and polyadenylation specificity factor subunit 2 OS=Homo sapiens OX=9606 GN=CPSF2 PE=1 SV=2	0	4.041	2	1	1	1	782	88.4	5.11	2.14	1	metabolic process;transport	membrane;nucleus	protein binding;RNA binding	Pf00753, Pf07521, Pf10996, Pf12706, Pf13299	53981	ENSG00000165934.12	14	CPSF2	mRNA 3'-end processing; Transport of Mature mRNA Derived from an Intronless Transcript; mRNA Splicing - Major Pathway; Cleavage of Growing Transcript in the Termination Region ; Processing of Intronless Pre-mRNAs	mRNA Processing	mRNA surveillance pathway	16	0			High	1
	Checked	Confidence	Annotated Sequence	Modifications	Qvality PEP	Qvality q-value	# Protein Groups	# Proteins	# PSMs	Master Protein Accessions	Positions in Master Proteins	Modifications in Master Proteins	# Missed Cleavages	Theo. MH+ [Da]	Abundances (Scaled): F6: Sample	Quan Info	Found in Sample: [S6] F6: Sample	Confidence (by Search Engine): Sequest HT	Percolator q-Value (by Search Engine): Sequest HT	Percolator PEP (by Search Engine): Sequest HT	XCorr (by Search Engine): Sequest HT	Top Apex RT [min]
	FALSE	High	[R].VLELAQLLDQIWR.[T]		0.000156641	0.00020268	1	1	1	Q9P2I0	Q9P2I0 [243-255]		0	1596.91		No Quan Values	High	High	0.0001837	9.105e-05	2.14
FALSE	High	Master Protein	Q9ULW3	Activator of basal transcription 1 OS=Homo sapiens OX=9606 GN=ABT1 PE=1 SV=1	0	4.008	13	2	2	2	272	31.1	9.88	2.08	2	cell differentiation;cell organization and biogenesis;metabolic process;regulation of biological process	nucleus	DNA binding;protein binding;RNA binding	Pf14259	29777	ENSG00000146109.4	6	ABT1				0	0			High	1
	Checked	Confidence	Annotated Sequence	Modifications	Qvality PEP	Qvality q-value	# Protein Groups	# Proteins	# PSMs	Master Protein Accessions	Positions in Master Proteins	Modifications in Master Proteins	# Missed Cleavages	Theo. MH+ [Da]	Abundances (Scaled): F6: Sample	Quan Info	Found in Sample: [S6] F6: Sample	Confidence (by Search Engine): Sequest HT	Percolator q-Value (by Search Engine): Sequest HT	Percolator PEP (by Search Engine): Sequest HT	XCorr (by Search Engine): Sequest HT	Top Apex RT [min]
	FALSE	High	[R].FLAADGDPARPDGSWTFAQRPTEQELR.[A]		0.0933175	0.00446093	1	1	1	Q9ULW3	Q9ULW3 [195-221]		0	3031.47		No Quan Values	High	High	0.003551	0.07003	0.76
	FALSE	High	[R].VFFQAEDR.[F]		0.00218987	0.00020268	1	1	1	Q9ULW3	Q9ULW3 [75-82]		0	1011.49		No Quan Values	High	High	0.0001837	0.001403	2.08
FALSE	High	Master Protein	Q8NEF9	Serum response factor-binding protein 1 OS=Homo sapiens OX=9606 GN=SRFBP1 PE=1 SV=1	0	3.996	3	1	1	1	429	48.6	9.58	2.3	1	metabolic process;regulation of biological process	cytoplasm;nucleus	RNA binding	Pf09073	153443	ENSG00000151304.5	5	SRFBP1				0	0			High	1
	Checked	Confidence	Annotated Sequence	Modifications	Qvality PEP	Qvality q-value	# Protein Groups	# Proteins	# PSMs	Master Protein Accessions	Positions in Master Proteins	Modifications in Master Proteins	# Missed Cleavages	Theo. MH+ [Da]	Abundances (Scaled): F6: Sample	Quan Info	Found in Sample: [S6] F6: Sample	Confidence (by Search Engine): Sequest HT	Percolator q-Value (by Search Engine): Sequest HT	Percolator PEP (by Search Engine): Sequest HT	XCorr (by Search Engine): Sequest HT	Top Apex RT [min]
	FALSE	High	[K].SALGDDINFEK.[I]		0.000172724	0.00020268	1	1	1	Q8NEF9	Q8NEF9 [76-86]		0	1208.58		No Quan Values	High	High	0.0001837	0.000101	2.3
FALSE	High	Master Protein	E9PKV2	39S ribosomal protein L17, mitochondrial (Fragment) OS=Homo sapiens OX=9606 GN=MRPL17 PE=1 SV=1	0	3.983	11	1	1	1	142	16.4	10.48	0	1	metabolic process	ribosome	structural molecule activity	Pf01196		ENSG00000158042.8	11					0	0			High	1
	Checked	Confidence	Annotated Sequence	Modifications	Qvality PEP	Qvality q-value	# Protein Groups	# Proteins	# PSMs	Master Protein Accessions	Positions in Master Proteins	Modifications in Master Proteins	# Missed Cleavages	Theo. MH+ [Da]	Abundances (Scaled): F6: Sample	Quan Info	Found in Sample: [S6] F6: Sample	Confidence (by Search Engine): Sequest HT	Percolator q-Value (by Search Engine): Sequest HT	Percolator PEP (by Search Engine): Sequest HT	XCorr (by Search Engine): Sequest HT	Top Apex RT [min]
	FALSE	High	[R].RDSHLTLLNQLLQGLR.[Q]		0.000178081	0.00020268	1	2	1	E9PKV2	E9PKV2 [115-130]		1	1877.07		No Quan Values	High	High	0.0001837	0.000104	1.4
FALSE	High	Master Protein	E9PC52	Histone-binding protein RBBP7 OS=Homo sapiens OX=9606 GN=RBBP7 PE=1 SV=1	0	3.666	3	1	1	1	416	46.9	5.07	0	1	cell organization and biogenesis;cell proliferation;development;metabolic process;regulation of biological process;response to stimulus	cytosol;nucleus	catalytic activity;protein binding;RNA binding	Pf00400, Pf12265	5931	ENSG00000102054.17	X	RBBP7		Retinoblastoma (RB) in Cancer; Interactome of polycomb repressive complex 2 (PRC2)		2	0			High	1
	Checked	Confidence	Annotated Sequence	Modifications	Qvality PEP	Qvality q-value	# Protein Groups	# Proteins	# PSMs	Master Protein Accessions	Positions in Master Proteins	Modifications in Master Proteins	# Missed Cleavages	Theo. MH+ [Da]	Abundances (Scaled): F6: Sample	Quan Info	Found in Sample: [S6] F6: Sample	Confidence (by Search Engine): Sequest HT	Percolator q-Value (by Search Engine): Sequest HT	Percolator PEP (by Search Engine): Sequest HT	XCorr (by Search Engine): Sequest HT	Top Apex RT [min]
	FALSE	High	[K].TPSSDVLVFDYTK.[H]		0.000359497	0.00020268	1	5	1	E9PC52	E9PC52 [134-146]		0	1471.73		No Quan Values	High	High	0.0001837	0.0002157	1.47
FALSE	High	Master Protein	Q9NYZ3	G2 and S phase-expressed protein 1 OS=Homo sapiens OX=9606 GN=GTSE1 PE=1 SV=3	0	3.649	2	1	1	1	720	76.6	9.39	0	1	metabolic process;regulation of biological process;response to stimulus	cytoplasm;cytoskeleton;cytosol;membrane	protein binding	Pf15259	51512		22	GTSE1	The role of GTSE1 in G2/M progression after G2 checkpoint; G2/M Checkpoints		p53 signaling pathway	8	0			High	1
	Checked	Confidence	Annotated Sequence	Modifications	Qvality PEP	Qvality q-value	# Protein Groups	# Proteins	# PSMs	Master Protein Accessions	Positions in Master Proteins	Modifications in Master Proteins	# Missed Cleavages	Theo. MH+ [Da]	Abundances (Scaled): F6: Sample	Quan Info	Found in Sample: [S6] F6: Sample	Confidence (by Search Engine): Sequest HT	Percolator q-Value (by Search Engine): Sequest HT	Percolator PEP (by Search Engine): Sequest HT	XCorr (by Search Engine): Sequest HT	Top Apex RT [min]
	FALSE	High	[R].AVGSPLCVPAR.[R]	1xCarbamidomethyl [C7]	0.000372916	0.00020268	1	1	1	Q9NYZ3	Q9NYZ3 [533-543]		0	1126.6		No Quan Values	High	High	0.0001837	0.0002243	1.57
FALSE	High	Master Protein	Q8TAD8	Smad nuclear-interacting protein 1 OS=Homo sapiens OX=9606 GN=SNIP1 PE=1 SV=1	0	3.61	5	1	1	1	396	45.8	9.99	0	1	metabolic process;regulation of biological process;response to stimulus	cytosol;nucleus	protein binding;RNA binding	Pf00498	79753	ENSG00000163877.10	1	SNIP1		TGF-beta Signaling Pathway		1	0			High	1
	Checked	Confidence	Annotated Sequence	Modifications	Qvality PEP	Qvality q-value	# Protein Groups	# Proteins	# PSMs	Master Protein Accessions	Positions in Master Proteins	Modifications in Master Proteins	# Missed Cleavages	Theo. MH+ [Da]	Abundances (Scaled): F6: Sample	Quan Info	Found in Sample: [S6] F6: Sample	Confidence (by Search Engine): Sequest HT	Percolator q-Value (by Search Engine): Sequest HT	Percolator PEP (by Search Engine): Sequest HT	XCorr (by Search Engine): Sequest HT	Top Apex RT [min]
	FALSE	High	[R].VKPYIIDLGSGNGTFLNNK.[R]		0.000408695	0.00020268	1	1	1	Q8TAD8	Q8TAD8 [324-342]		0	2050.1		No Quan Values	High	High	0.0001837	0.0002456	1.88
FALSE	High	Master Protein	Q96T76	MMS19 nucleotide excision repair protein homolog OS=Homo sapiens OX=9606 GN=MMS19 PE=1 SV=2	0	3.481	2	1	1	1	1030	113.2	6.35	0	1	cell organization and biogenesis;metabolic process;regulation of biological process;response to stimulus	cytoplasm;cytoskeleton;cytosol;membrane;nucleus	protein binding;structural molecule activity	Pf12460, Pf14500	64210	ENSG00000155229.20	10	MMS19	Cytosolic iron-sulfur cluster assembly			2	0			High	1
	Checked	Confidence	Annotated Sequence	Modifications	Qvality PEP	Qvality q-value	# Protein Groups	# Proteins	# PSMs	Master Protein Accessions	Positions in Master Proteins	Modifications in Master Proteins	# Missed Cleavages	Theo. MH+ [Da]	Abundances (Scaled): F6: Sample	Quan Info	Found in Sample: [S6] F6: Sample	Confidence (by Search Engine): Sequest HT	Percolator q-Value (by Search Engine): Sequest HT	Percolator PEP (by Search Engine): Sequest HT	XCorr (by Search Engine): Sequest HT	Top Apex RT [min]
	FALSE	High	[R].VEAEGLAALHSLTACLSR.[S]	1xCarbamidomethyl [C15]	0.000541264	0.00020268	1	2	1	Q96T76	Q96T76 [317-334]		0	1897.98		No Quan Values	High	High	0.0001837	0.0003303	1.63
FALSE	High	Master Protein	A0A0A0MR27	Coiled-coil domain-containing protein 14 OS=Homo sapiens OX=9606 GN=CCDC14 PE=1 SV=1	0	3.466	2	1	1	1	864	95.8	6.77	0	1				Pf15254		ENSG00000175455.14	3					0	0			High	1
	Checked	Confidence	Annotated Sequence	Modifications	Qvality PEP	Qvality q-value	# Protein Groups	# Proteins	# PSMs	Master Protein Accessions	Positions in Master Proteins	Modifications in Master Proteins	# Missed Cleavages	Theo. MH+ [Da]	Abundances (Scaled): F6: Sample	Quan Info	Found in Sample: [S6] F6: Sample	Confidence (by Search Engine): Sequest HT	Percolator q-Value (by Search Engine): Sequest HT	Percolator PEP (by Search Engine): Sequest HT	XCorr (by Search Engine): Sequest HT	Top Apex RT [min]
	FALSE	High	[K].ALVAEQEDSEIQR.[L]		0.000561465	0.00020268	1	4	1	A0A0A0MR27	A0A0A0MR27 [354-366]		0	1487.73		No Quan Values	High	High	0.0001837	0.0003419	1.11
FALSE	High	Master Protein	Q8WVS4	Cytoplasmic dynein 2 intermediate chain 1 OS=Homo sapiens OX=9606 GN=DYNC2I1 PE=1 SV=3	0	3.442	1	1	1	1	1066	122.5	7.31	2.81	1	cell organization and biogenesis;cellular component movement;transport		catalytic activity;motor activity;protein binding		55112	ENSG00000126870.15	7	WDR60	Intraflagellar transport			3	0			High	1
	Checked	Confidence	Annotated Sequence	Modifications	Qvality PEP	Qvality q-value	# Protein Groups	# Proteins	# PSMs	Master Protein Accessions	Positions in Master Proteins	Modifications in Master Proteins	# Missed Cleavages	Theo. MH+ [Da]	Abundances (Scaled): F6: Sample	Quan Info	Found in Sample: [S6] F6: Sample	Confidence (by Search Engine): Sequest HT	Percolator q-Value (by Search Engine): Sequest HT	Percolator PEP (by Search Engine): Sequest HT	XCorr (by Search Engine): Sequest HT	Top Apex RT [min]
	FALSE	High	[R].SPLQAVEPISTSVHK.[K]		0.000593187	0.00020268	1	1	1	Q8WVS4	Q8WVS4 [763-777]		0	1592.86		No Quan Values	High	High	0.0001837	0.0003614	2.81
FALSE	High	Master Protein	A0A7P0T8U9	Abnormal spindle-like microcephaly-associated protein OS=Homo sapiens OX=9606 GN=ASPM PE=4 SV=1	0	3.403	2	2	2	2	1300	147.9	8.98	0	2												0	0			High	1
	Checked	Confidence	Annotated Sequence	Modifications	Qvality PEP	Qvality q-value	# Protein Groups	# Proteins	# PSMs	Master Protein Accessions	Positions in Master Proteins	Modifications in Master Proteins	# Missed Cleavages	Theo. MH+ [Da]	Abundances (Scaled): F6: Sample	Quan Info	Found in Sample: [S6] F6: Sample	Confidence (by Search Engine): Sequest HT	Percolator q-Value (by Search Engine): Sequest HT	Percolator PEP (by Search Engine): Sequest HT	XCorr (by Search Engine): Sequest HT	Top Apex RT [min]
	FALSE	High	[R].DFLSGEGDLSR.[H]		0.0663274	0.00316595	1	4	1	A0A7P0T8U9	A0A7P0T8U9 [932-942]		0	1195.56		No Quan Values	High	High	0.002489	0.04902	1.37
	FALSE	High	[K].ISHFPAADLGFSVSQR.[C]		0.0117893	0.000604516	1	4	1	A0A7P0T8U9	A0A7P0T8U9 [79-94]		0	1731.88		No Quan Values	High	High	0.0004766	0.008069	1.78
FALSE	High	Master Protein	B9DI82	Phosphoinositide phospholipase C (Fragment) OS=Homo sapiens OX=9606 GN=PLCH2 PE=1 SV=2	0	3.334	1	1	1	1	1239	134.8	7.66	2.14	1	metabolic process;regulation of biological process;response to stimulus		catalytic activity;metal ion binding;protein binding;signal transducer activity	Pf00036, Pf00168, Pf00387, Pf00388, Pf09279, Pf13499, Pf14788		ENSG00000149527.17	1					0	0			High	1
	Checked	Confidence	Annotated Sequence	Modifications	Qvality PEP	Qvality q-value	# Protein Groups	# Proteins	# PSMs	Master Protein Accessions	Positions in Master Proteins	Modifications in Master Proteins	# Missed Cleavages	Theo. MH+ [Da]	Abundances (Scaled): F6: Sample	Quan Info	Found in Sample: [S6] F6: Sample	Confidence (by Search Engine): Sequest HT	Percolator q-Value (by Search Engine): Sequest HT	Percolator PEP (by Search Engine): Sequest HT	XCorr (by Search Engine): Sequest HT	Top Apex RT [min]
	FALSE	High	[R].FLVWDHDPIGR.[D]		0.000752691	0.00020268	1	4	1	B9DI82	B9DI82 [658-668]		0	1354.69		No Quan Values	High	High	0.0001837	0.0004638	2.14
FALSE	High	Master Protein	F5H157	Ras-related protein Rab-35 (Fragment) OS=Homo sapiens OX=9606 GN=RAB35 PE=1 SV=1	0	3.317	6	1	1	1	185	21.2	8.31	2.03	1	regulation of biological process;response to stimulus		catalytic activity;nucleotide binding	Pf00006, Pf00025, Pf00071, Pf00735, Pf08477, Pf13191		ENSG00000111737.11	12					0	0			High	1
	Checked	Confidence	Annotated Sequence	Modifications	Qvality PEP	Qvality q-value	# Protein Groups	# Proteins	# PSMs	Master Protein Accessions	Positions in Master Proteins	Modifications in Master Proteins	# Missed Cleavages	Theo. MH+ [Da]	Abundances (Scaled): F6: Sample	Quan Info	Found in Sample: [S6] F6: Sample	Confidence (by Search Engine): Sequest HT	Percolator q-Value (by Search Engine): Sequest HT	Percolator PEP (by Search Engine): Sequest HT	XCorr (by Search Engine): Sequest HT	Top Apex RT [min]
	FALSE	High	[K].LLIIGDSGVGK.[S]		0.000780777	0.00020268	1	2	1	F5H157	F5H157 [11-21]		0	1071.64		No Quan Values	High	High	0.0001837	0.0004816	2.03
FALSE	High	Master Protein	P38606	V-type proton ATPase catalytic subunit A OS=Homo sapiens OX=9606 GN=ATP6V1A PE=1 SV=2	0	3.24	3	1	1	1	617	68.3	5.52	0	1	cellular homeostasis;metabolic process;regulation of biological process;response to stimulus;transport	cytosol;membrane;mitochondrion	catalytic activity;nucleotide binding;transporter activity	Pf00006, Pf00306, Pf02874	523	ENSG00000114573.9	3	ATP6V1A	Transferrin endocytosis and recycling; ROS, RNS production in phagocytes; Ion channel transport; Insulin receptor recycling		Collecting duct acid secretion; mTOR signaling pathway; Rheumatoid arthritis; Metabolic pathways; Oxidative phosphorylation; Phagosome; Synaptic vesicle cycle; Epithelial cell signaling in Helicobacter pylori infection; Vibrio cholerae infection	20	0			High	1
	Checked	Confidence	Annotated Sequence	Modifications	Qvality PEP	Qvality q-value	# Protein Groups	# Proteins	# PSMs	Master Protein Accessions	Positions in Master Proteins	Modifications in Master Proteins	# Missed Cleavages	Theo. MH+ [Da]	Abundances (Scaled): F6: Sample	Quan Info	Found in Sample: [S6] F6: Sample	Confidence (by Search Engine): Sequest HT	Percolator q-Value (by Search Engine): Sequest HT	Percolator PEP (by Search Engine): Sequest HT	XCorr (by Search Engine): Sequest HT	Top Apex RT [min]
	FALSE	High	[K].IKSDYAQLLEDMQNAFR.[S]		0.000926337	0.00020268	1	1	1	P38606	P38606 [597-613]		1	2042		No Quan Values	High	High	0.0001837	0.000575	1.18
FALSE	High	Master Protein	P51648	Aldehyde dehydrogenase family 3 member A2 OS=Homo sapiens OX=9606 GN=ALDH3A2 PE=1 SV=1	0	3.172	2	1	1	1	485	54.8	7.88	2.07	1	metabolic process	endoplasmic reticulum;membrane;mitochondrion	catalytic activity	Pf00171	224	ENSG00000072210.18	17	ALDH3A2	Sphingolipid de novo biosynthesis	Tryptophan metabolism	Pentose and glucuronate interconversions; Histidine metabolism; Tryptophan metabolism; Glycerolipid metabolism; Ascorbate and aldarate metabolism; beta-Alanine metabolism; Arginine and proline metabolism; Lysine degradation; Metabolic pathways; Fatty acid degradation; Glycolysis / Gluconeogenesis; Pyruvate metabolism; Valine, leucine and isoleucine degradation	18	0			High	1
	Checked	Confidence	Annotated Sequence	Modifications	Qvality PEP	Qvality q-value	# Protein Groups	# Proteins	# PSMs	Master Protein Accessions	Positions in Master Proteins	Modifications in Master Proteins	# Missed Cleavages	Theo. MH+ [Da]	Abundances (Scaled): F6: Sample	Quan Info	Found in Sample: [S6] F6: Sample	Confidence (by Search Engine): Sequest HT	Percolator q-Value (by Search Engine): Sequest HT	Percolator PEP (by Search Engine): Sequest HT	XCorr (by Search Engine): Sequest HT	Top Apex RT [min]
	FALSE	High	[K].HLTPVTLELGGK.[SN]		0.00107907	0.00020268	1	18	1	P51648	P51648 [200-211]		0	1264.73		No Quan Values	High	High	0.0001837	0.0006729	2.07
FALSE	High	Master Protein	Q86XZ4	Spermatogenesis-associated serine-rich protein 2 OS=Homo sapiens OX=9606 GN=SPATS2 PE=1 SV=1	0	3.144	2	1	1	1	545	59.5	8.9	2.85	1		cytoplasm;cytosol	protein binding;RNA binding	Pf07139	65244	ENSG00000123352.17	12	SPATS2				0	0			High	1
	Checked	Confidence	Annotated Sequence	Modifications	Qvality PEP	Qvality q-value	# Protein Groups	# Proteins	# PSMs	Master Protein Accessions	Positions in Master Proteins	Modifications in Master Proteins	# Missed Cleavages	Theo. MH+ [Da]	Abundances (Scaled): F6: Sample	Quan Info	Found in Sample: [S6] F6: Sample	Confidence (by Search Engine): Sequest HT	Percolator q-Value (by Search Engine): Sequest HT	Percolator PEP (by Search Engine): Sequest HT	XCorr (by Search Engine): Sequest HT	Top Apex RT [min]
	FALSE	High	[R].FTCDVETLKK.[S]	1xCarbamidomethyl [C3]	0.00114698	0.00020268	1	1	1	Q86XZ4	Q86XZ4 [354-363]		1	1240.62		No Quan Values	High	High	0.0001837	0.0007185	2.85
FALSE	High	Master Protein	Q86WA8	Lon protease homolog 2, peroxisomal OS=Homo sapiens OX=9606 GN=LONP2 PE=1 SV=1	0	3.142	2	1	1	1	852	94.6	7.3	2.73	1	cell organization and biogenesis;metabolic process;regulation of biological process;response to stimulus;transport	cytoplasm;membrane;nucleus;organelle lumen	catalytic activity;nucleotide binding;protein binding	Pf00004, Pf01202, Pf02190, Pf05362, Pf07726, Pf07728, Pf13191, Pf13541	83752	ENSG00000102910.13	16	LONP2	Association of TriC/CCT with target proteins during biosynthesis			4	0			High	1
	Checked	Confidence	Annotated Sequence	Modifications	Qvality PEP	Qvality q-value	# Protein Groups	# Proteins	# PSMs	Master Protein Accessions	Positions in Master Proteins	Modifications in Master Proteins	# Missed Cleavages	Theo. MH+ [Da]	Abundances (Scaled): F6: Sample	Quan Info	Found in Sample: [S6] F6: Sample	Confidence (by Search Engine): Sequest HT	Percolator q-Value (by Search Engine): Sequest HT	Percolator PEP (by Search Engine): Sequest HT	XCorr (by Search Engine): Sequest HT	Top Apex RT [min]
	FALSE	High	[K].DGPSAGVTIVTCLASLFSGR.[L]	1xCarbamidomethyl [C12]	0.001154	0.00020268	1	2	1	Q86WA8	Q86WA8 [740-759]		0	2008.02		No Quan Values	High	High	0.0001837	0.0007211	2.73
FALSE	High	Master Protein	Q9Y5V3	Melanoma-associated antigen D1 OS=Homo sapiens OX=9606 GN=MAGED1 PE=1 SV=3	0	3.094	2	1	1	1	778	86.1	5.83	1.65	1	regulation of biological process	chromosome;cytoplasm;membrane;nucleus	protein binding	Pf00874, Pf01454	9500	ENSG00000179222.17	X	MAGED1	Ligand-independent caspase activation via DCC; NRAGE signals death through JNK; Signalling by NGF		Neurotrophin signaling pathway	11	0			High	1
	Checked	Confidence	Annotated Sequence	Modifications	Qvality PEP	Qvality q-value	# Protein Groups	# Proteins	# PSMs	Master Protein Accessions	Positions in Master Proteins	Modifications in Master Proteins	# Missed Cleavages	Theo. MH+ [Da]	Abundances (Scaled): F6: Sample	Quan Info	Found in Sample: [S6] F6: Sample	Confidence (by Search Engine): Sequest HT	Percolator q-Value (by Search Engine): Sequest HT	Percolator PEP (by Search Engine): Sequest HT	XCorr (by Search Engine): Sequest HT	Top Apex RT [min]
	FALSE	High	[K].APTADTQTQNVNQAK.[M]		0.00128017	0.00020268	1	1	1	Q9Y5V3	Q9Y5V3 [190-204]		0	1586.78		No Quan Values	High	High	0.0001837	0.0008051	1.65
FALSE	High	Master Protein	F8VW32	RISC-loading complex subunit TARBP2 OS=Homo sapiens OX=9606 GN=TARBP2 PE=1 SV=1	0	3.057	9	1	1	1	165	17.6	5.22	0	1	cell organization and biogenesis;metabolic process;regulation of biological process;response to stimulus		RNA binding	Pf00035, Pf14709		ENSG00000139546.10	12					0	0			High	1
	Checked	Confidence	Annotated Sequence	Modifications	Qvality PEP	Qvality q-value	# Protein Groups	# Proteins	# PSMs	Master Protein Accessions	Positions in Master Proteins	Modifications in Master Proteins	# Missed Cleavages	Theo. MH+ [Da]	Abundances (Scaled): F6: Sample	Quan Info	Found in Sample: [S6] F6: Sample	Confidence (by Search Engine): Sequest HT	Percolator q-Value (by Search Engine): Sequest HT	Percolator PEP (by Search Engine): Sequest HT	XCorr (by Search Engine): Sequest HT	Top Apex RT [min]
	FALSE	High	[R].LPEYTVTQESGPAHR.[K]		0.00139435	0.00020268	1	5	1	F8VW32	F8VW32 [84-98]		0	1684.83		No Quan Values	High	High	0.0001837	0.0008769	1.69
FALSE	High	Master Protein	I3L182	Serine/arginine repetitive matrix protein 2 (Fragment) OS=Homo sapiens OX=9606 GN=SRRM2 PE=1 SV=1	0	3.005	2	1	1	1	895	99.6	12.32	0	1			protein binding			ENSG00000167978.16	16					0	0			High	1
	Checked	Confidence	Annotated Sequence	Modifications	Qvality PEP	Qvality q-value	# Protein Groups	# Proteins	# PSMs	Master Protein Accessions	Positions in Master Proteins	Modifications in Master Proteins	# Missed Cleavages	Theo. MH+ [Da]	Abundances (Scaled): F6: Sample	Quan Info	Found in Sample: [S6] F6: Sample	Confidence (by Search Engine): Sequest HT	Percolator q-Value (by Search Engine): Sequest HT	Percolator PEP (by Search Engine): Sequest HT	XCorr (by Search Engine): Sequest HT	Top Apex RT [min]
	FALSE	High	[K].EETPGQRPAVTETHQLAELNEK.[K]		0.00156575	0.00020268	1	6	1	I3L182	I3L182 [13-34]		0	2477.23		No Quan Values	High	High	0.0001837	0.0009893	1.54
FALSE	High	Master Protein	Q6NS38	DNA oxidative demethylase ALKBH2 OS=Homo sapiens OX=9606 GN=ALKBH2 PE=1 SV=1	0	2.906	5	1	1	1	261	29.3	9.66	0	1	metabolic process;regulation of biological process;response to stimulus	cytoskeleton;nucleus	catalytic activity;metal ion binding	Pf13532	121642	ENSG00000189046.10	12	ALKBH2	ALKBH2 mediated reversal of alkylation damage			4	0			High	1
	Checked	Confidence	Annotated Sequence	Modifications	Qvality PEP	Qvality q-value	# Protein Groups	# Proteins	# PSMs	Master Protein Accessions	Positions in Master Proteins	Modifications in Master Proteins	# Missed Cleavages	Theo. MH+ [Da]	Abundances (Scaled): F6: Sample	Quan Info	Found in Sample: [S6] F6: Sample	Confidence (by Search Engine): Sequest HT	Percolator q-Value (by Search Engine): Sequest HT	Percolator PEP (by Search Engine): Sequest HT	XCorr (by Search Engine): Sequest HT	Top Apex RT [min]
	FALSE	High	[R].AEGLDCSYTVLFGK.[A]	1xCarbamidomethyl [C6]	0.00195028	0.00020268	1	4	1	Q6NS38	Q6NS38 [62-75]		0	1559.74		No Quan Values	High	High	0.0001837	0.001243	1.49
FALSE	High	Master Protein	I3L239	Heat shock protein 75 kDa, mitochondrial (Fragment) OS=Homo sapiens OX=9606 GN=TRAP1 PE=1 SV=1	0	2.879	7	1	1	1	215	24.9	9.31	2.3	1	metabolic process;response to stimulus		nucleotide binding;protein binding	Pf00183		ENSG00000126602.10	16					0	0			High	1
	Checked	Confidence	Annotated Sequence	Modifications	Qvality PEP	Qvality q-value	# Protein Groups	# Proteins	# PSMs	Master Protein Accessions	Positions in Master Proteins	Modifications in Master Proteins	# Missed Cleavages	Theo. MH+ [Da]	Abundances (Scaled): F6: Sample	Quan Info	Found in Sample: [S6] F6: Sample	Confidence (by Search Engine): Sequest HT	Percolator q-Value (by Search Engine): Sequest HT	Percolator PEP (by Search Engine): Sequest HT	XCorr (by Search Engine): Sequest HT	Top Apex RT [min]
	FALSE	High	[R].GVVDSEDIPLNLSR.[E]		0.00206032	0.00020268	1	3	1	I3L239	I3L239 [180-193]		0	1513.79		No Quan Values	High	High	0.0001837	0.001321	2.3
FALSE	High	Master Protein	H3BSE1	TBC1 domain family member 10B (Fragment) OS=Homo sapiens OX=9606 GN=TBC1D10B PE=1 SV=1	0	2.827	8	1	1	1	184	21.1	8.81	0	1				Pf00566		ENSG00000169221.13	16					0	0			High	1
	Checked	Confidence	Annotated Sequence	Modifications	Qvality PEP	Qvality q-value	# Protein Groups	# Proteins	# PSMs	Master Protein Accessions	Positions in Master Proteins	Modifications in Master Proteins	# Missed Cleavages	Theo. MH+ [Da]	Abundances (Scaled): F6: Sample	Quan Info	Found in Sample: [S6] F6: Sample	Confidence (by Search Engine): Sequest HT	Percolator q-Value (by Search Engine): Sequest HT	Percolator PEP (by Search Engine): Sequest HT	XCorr (by Search Engine): Sequest HT	Top Apex RT [min]
	FALSE	High	[K].ELLEQNPGKFEELER.[A]		0.0023134	0.00020268	1	2	1	H3BSE1	H3BSE1 [26-40]		1	1830.92		No Quan Values	High	High	0.0001837	0.00149	1.81
FALSE	High	Master Protein	M0R076	Uncharacterized protein (Fragment) OS=Homo sapiens OX=9606 PE=1 SV=1	0	2.76	10	1	1	1	114	13.1	5.26	0	1						ENSG00000282832.1; ENSG00000268083.5	CHR_HG26_PATCH; 19					0	0			High	1
	Checked	Confidence	Annotated Sequence	Modifications	Qvality PEP	Qvality q-value	# Protein Groups	# Proteins	# PSMs	Master Protein Accessions	Positions in Master Proteins	Modifications in Master Proteins	# Missed Cleavages	Theo. MH+ [Da]	Abundances (Scaled): F6: Sample	Quan Info	Found in Sample: [S6] F6: Sample	Confidence (by Search Engine): Sequest HT	Percolator q-Value (by Search Engine): Sequest HT	Percolator PEP (by Search Engine): Sequest HT	XCorr (by Search Engine): Sequest HT	Top Apex RT [min]
	FALSE	High	[R].SSSGLLEWESK.[S]		0.00269424	0.00020268	1	5	1	M0R076	M0R076 [51-61]		0	1222.6		No Quan Values	High	High	0.0001837	0.001739	1.39
FALSE	High	Master Protein	P48047	ATP synthase subunit O, mitochondrial OS=Homo sapiens OX=9606 GN=ATP5PO PE=1 SV=1	0	2.687	5	1	1	1	213	23.3	9.96	1.62	1	cell organization and biogenesis;metabolic process;transport	membrane;mitochondrion;nucleus	catalytic activity;protein binding;transporter activity	Pf00213	539	ENSG00000241837.6	21	ATP5O	Cristae formation; Formation of ATP by chemiosmotic coupling	Electron Transport Chain; Oxidative phosphorylation	Huntington's disease; Oxidative phosphorylation; Parkinson's disease; Metabolic pathways; Alzheimer's disease	14	0			High	1
	Checked	Confidence	Annotated Sequence	Modifications	Qvality PEP	Qvality q-value	# Protein Groups	# Proteins	# PSMs	Master Protein Accessions	Positions in Master Proteins	Modifications in Master Proteins	# Missed Cleavages	Theo. MH+ [Da]	Abundances (Scaled): F6: Sample	Quan Info	Found in Sample: [S6] F6: Sample	Confidence (by Search Engine): Sequest HT	Percolator q-Value (by Search Engine): Sequest HT	Percolator PEP (by Search Engine): Sequest HT	XCorr (by Search Engine): Sequest HT	Top Apex RT [min]
	FALSE	High	[R].YATALYSAASK.[Q]		0.00315675	0.00020268	1	4	1	P48047	P48047 [41-51]		0	1145.58		No Quan Values	High	High	0.0001837	0.002056	1.62
FALSE	High	Master Protein	Q9BYD2	39S ribosomal protein L9, mitochondrial OS=Homo sapiens OX=9606 GN=MRPL9 PE=1 SV=2	0	2.667	4	1	1	1	267	30.2	10.08	2.09	1	cell organization and biogenesis;metabolic process	membrane;mitochondrion;ribosome	protein binding;RNA binding;structural molecule activity	Pf01281	65005	ENSG00000143436.10	1	MRPL9	Mitochondrial translation initiation; Mitochondrial translation elongation; Mitochondrial translation termination		Ribosome	7	0			High	1
	Checked	Confidence	Annotated Sequence	Modifications	Qvality PEP	Qvality q-value	# Protein Groups	# Proteins	# PSMs	Master Protein Accessions	Positions in Master Proteins	Modifications in Master Proteins	# Missed Cleavages	Theo. MH+ [Da]	Abundances (Scaled): F6: Sample	Quan Info	Found in Sample: [S6] F6: Sample	Confidence (by Search Engine): Sequest HT	Percolator q-Value (by Search Engine): Sequest HT	Percolator PEP (by Search Engine): Sequest HT	XCorr (by Search Engine): Sequest HT	Top Apex RT [min]
	FALSE	High	[K].WELNPEIVAR.[H]		0.0033144	0.00020268	1	1	1	Q9BYD2	Q9BYD2 [182-191]		0	1226.65		No Quan Values	High	High	0.0001837	0.002154	2.09
FALSE	High	Master Protein	P78563	Double-stranded RNA-specific editase 1 OS=Homo sapiens OX=9606 GN=ADARB1 PE=1 SV=1	0	2.658	2	1	1	1	741	80.7	9.01	0	1	cell communication;cell death;cell organization and biogenesis;defense response;metabolic process;regulation of biological process;response to stimulus	cytosol;nucleus	catalytic activity;metal ion binding;protein binding;RNA binding	Pf00035, Pf02137, Pf13900	104	ENSG00000197381.15	21	ADARB1	C6 deamination of adenosine; Formation of editosomes by ADAR proteins			5	0			High	1
	Checked	Confidence	Annotated Sequence	Modifications	Qvality PEP	Qvality q-value	# Protein Groups	# Proteins	# PSMs	Master Protein Accessions	Positions in Master Proteins	Modifications in Master Proteins	# Missed Cleavages	Theo. MH+ [Da]	Abundances (Scaled): F6: Sample	Quan Info	Found in Sample: [S6] F6: Sample	Confidence (by Search Engine): Sequest HT	Percolator q-Value (by Search Engine): Sequest HT	Percolator PEP (by Search Engine): Sequest HT	XCorr (by Search Engine): Sequest HT	Top Apex RT [min]
	FALSE	High	[R].IFSPHEPILEGSR.[S]		0.00337552	0.00020268	1	1	1	P78563	P78563 [456-468]		0	1481.77		No Quan Values	High	High	0.0001837	0.002199	1.6
FALSE	High	Master Protein	O95232	Luc7-like protein 3 OS=Homo sapiens OX=9606 GN=LUC7L3 PE=1 SV=2	0	2.613	4	1	1	1	432	51.4	9.79	0	1	cell organization and biogenesis;metabolic process	nucleus;spliceosomal complex	DNA binding;protein binding;RNA binding	Pf03194	51747	ENSG00000108848.15	17	LUC7L3				0	0			High	1
	Checked	Confidence	Annotated Sequence	Modifications	Qvality PEP	Qvality q-value	# Protein Groups	# Proteins	# PSMs	Master Protein Accessions	Positions in Master Proteins	Modifications in Master Proteins	# Missed Cleavages	Theo. MH+ [Da]	Abundances (Scaled): F6: Sample	Quan Info	Found in Sample: [S6] F6: Sample	Confidence (by Search Engine): Sequest HT	Percolator q-Value (by Search Engine): Sequest HT	Percolator PEP (by Search Engine): Sequest HT	XCorr (by Search Engine): Sequest HT	Top Apex RT [min]
	FALSE	High	[R].LALSQNQQSSGAAGPTGK.[N]		0.00372096	0.00020268	1	3	1	O95232	O95232 [107-124]		0	1714.87		No Quan Values	High	High	0.0001837	0.002436	1.07
FALSE	High	Master Protein	C9J1Z8	ADP-ribosylation factor 5 (Fragment) OS=Homo sapiens OX=9606 GN=ARF5 PE=1 SV=1	0.002	2.568	7	1	1	1	150	17.1	7.34	1.73	1	regulation of biological process;response to stimulus		catalytic activity;nucleotide binding;protein binding;signal transducer activity	Pf00025, Pf00071, Pf00503, Pf01926, Pf04670, Pf08477, Pf09439		ENSG00000004059.10	7					0	0			High	1
	Checked	Confidence	Annotated Sequence	Modifications	Qvality PEP	Qvality q-value	# Protein Groups	# Proteins	# PSMs	Master Protein Accessions	Positions in Master Proteins	Modifications in Master Proteins	# Missed Cleavages	Theo. MH+ [Da]	Abundances (Scaled): F6: Sample	Quan Info	Found in Sample: [S6] F6: Sample	Confidence (by Search Engine): Sequest HT	Percolator q-Value (by Search Engine): Sequest HT	Percolator PEP (by Search Engine): Sequest HT	XCorr (by Search Engine): Sequest HT	Top Apex RT [min]
	FALSE	High	[R].VQESADELQK.[M]		0.00410161	0.000396587	1	2	1	C9J1Z8	C9J1Z8 [100-109]		0	1146.56		No Quan Values	High	High	0.0003225	0.002703	1.73
FALSE	High	Master Protein	Q9Y5B9	FACT complex subunit SPT16 OS=Homo sapiens OX=9606 GN=SUPT16H PE=1 SV=1	0.002	2.532	1	1	1	1	1047	119.8	5.66	1.66	1	cell organization and biogenesis;metabolic process;regulation of biological process;response to stimulus	chromosome;nucleus	protein binding;RNA binding	Pf00557, Pf08512, Pf08644, Pf14826	11198	ENSG00000092201.9	14	SUPT16H	HIV elongation arrest and recovery; TP53 Regulates Transcription of DNA Repair Genes; Tat-mediated HIV elongation arrest and recovery; Formation of RNA Pol II elongation complex ; Formation of HIV elongation complex in the absence of HIV Tat; Regulation of TP53 Activity through Phosphorylation; RNA Polymerase II Pre-transcription Events; Pausing and recovery of HIV elongation; Pausing and recover…			24	0			High	1
	Checked	Confidence	Annotated Sequence	Modifications	Qvality PEP	Qvality q-value	# Protein Groups	# Proteins	# PSMs	Master Protein Accessions	Positions in Master Proteins	Modifications in Master Proteins	# Missed Cleavages	Theo. MH+ [Da]	Abundances (Scaled): F6: Sample	Quan Info	Found in Sample: [S6] F6: Sample	Confidence (by Search Engine): Sequest HT	Percolator q-Value (by Search Engine): Sequest HT	Percolator PEP (by Search Engine): Sequest HT	XCorr (by Search Engine): Sequest HT	Top Apex RT [min]
	FALSE	High	[K].QDSLVINLNR.[S]		0.00446635	0.000396587	1	1	1	Q9Y5B9	Q9Y5B9 [648-657]		0	1171.64		No Quan Values	High	High	0.0003225	0.002938	1.66
FALSE	High	Master Protein	O95248	Myotubularin-related protein 5 OS=Homo sapiens OX=9606 GN=SBF1 PE=1 SV=4	0.002	2.522	1	1	1	1	1868	208.3	6.9	0	1												0	0			High	1
	Checked	Confidence	Annotated Sequence	Modifications	Qvality PEP	Qvality q-value	# Protein Groups	# Proteins	# PSMs	Master Protein Accessions	Positions in Master Proteins	Modifications in Master Proteins	# Missed Cleavages	Theo. MH+ [Da]	Abundances (Scaled): F6: Sample	Quan Info	Found in Sample: [S6] F6: Sample	Confidence (by Search Engine): Sequest HT	Percolator q-Value (by Search Engine): Sequest HT	Percolator PEP (by Search Engine): Sequest HT	XCorr (by Search Engine): Sequest HT	Top Apex RT [min]
	FALSE	High	[R].ISVQTPVDQLLQDGLQLR.[S]		0.00454862	0.000396587	1	1	1	O95248	O95248 [968-985]		0	2023.12		No Quan Values	High	High	0.0003225	0.003003	1.63
FALSE	High	Master Protein	A0A0C4DGZ1	Zinc finger CCCH domain-containing protein 8 OS=Homo sapiens OX=9606 GN=ZC3H8 PE=1 SV=1	0.002	2.519	3	1	1	1	297	34.3	8.37	0	1	cell death;metabolic process;regulation of biological process;response to stimulus	nucleus	DNA binding;metal ion binding;protein binding;RNA binding		84524	ENSG00000144161.12	2	ZC3H8				0	0			High	1
	Checked	Confidence	Annotated Sequence	Modifications	Qvality PEP	Qvality q-value	# Protein Groups	# Proteins	# PSMs	Master Protein Accessions	Positions in Master Proteins	Modifications in Master Proteins	# Missed Cleavages	Theo. MH+ [Da]	Abundances (Scaled): F6: Sample	Quan Info	Found in Sample: [S6] F6: Sample	Confidence (by Search Engine): Sequest HT	Percolator q-Value (by Search Engine): Sequest HT	Percolator PEP (by Search Engine): Sequest HT	XCorr (by Search Engine): Sequest HT	Top Apex RT [min]
	FALSE	High	[K].FYVQGYCTR.[G]	1xCarbamidomethyl [C7]	0.00457637	0.000396587	1	2	1	A0A0C4DGZ1	A0A0C4DGZ1 [228-236]		0	1193.54		No Quan Values	High	High	0.0003225	0.003025	1.37
FALSE	High	Master Protein	F8WFE7	40S ribosomal protein S19-binding protein 1 OS=Homo sapiens OX=9606 GN=RPS19BP1 PE=1 SV=1	0.002	2.473	30	1	1	1	69	7.4	11.58	3.07	1						ENSG00000187051.8	22					0	0			High	1
	Checked	Confidence	Annotated Sequence	Modifications	Qvality PEP	Qvality q-value	# Protein Groups	# Proteins	# PSMs	Master Protein Accessions	Positions in Master Proteins	Modifications in Master Proteins	# Missed Cleavages	Theo. MH+ [Da]	Abundances (Scaled): F6: Sample	Quan Info	Found in Sample: [S6] F6: Sample	Confidence (by Search Engine): Sequest HT	Percolator q-Value (by Search Engine): Sequest HT	Percolator PEP (by Search Engine): Sequest HT	XCorr (by Search Engine): Sequest HT	Top Apex RT [min]
	FALSE	High	[R].GLELLAASEAPRDPPGQAKPR.[G]		0.00507485	0.000396587	1	2	1	F8WFE7	F8WFE7 [9-29]		1	2173.17		No Quan Values	High	High	0.0003225	0.003362	3.07
FALSE	High	Master Protein	A6NJX6	Coiled-coil-helix-coiled-coil-helix domain-containing protein 1 OS=Homo sapiens OX=9606 GN=CHCHD1 PE=1 SV=1	0.002	2.434	11	1	1	1	97	11	9.89	0	1	cell organization and biogenesis;metabolic process	cytosol;mitochondrion;ribosome		Pf06747		ENSG00000172586.7	10					0	0			High	1
	Checked	Confidence	Annotated Sequence	Modifications	Qvality PEP	Qvality q-value	# Protein Groups	# Proteins	# PSMs	Master Protein Accessions	Positions in Master Proteins	Modifications in Master Proteins	# Missed Cleavages	Theo. MH+ [Da]	Abundances (Scaled): F6: Sample	Quan Info	Found in Sample: [S6] F6: Sample	Confidence (by Search Engine): Sequest HT	Percolator q-Value (by Search Engine): Sequest HT	Percolator PEP (by Search Engine): Sequest HT	XCorr (by Search Engine): Sequest HT	Top Apex RT [min]
	FALSE	High	[K].EIQGFLDCAAR.[A]	1xCarbamidomethyl [C8]	0.00552566	0.000396587	1	2	1	A6NJX6	A6NJX6 [69-79]		0	1279.61		No Quan Values	High	High	0.0003225	0.003679	1.48
FALSE	High	Master Protein	Q9P2P6	StAR-related lipid transfer protein 9 OS=Homo sapiens OX=9606 GN=STARD9 PE=1 SV=3	0.002	2.392	1	2	2	1	4700	516	6.32	0	2	cell organization and biogenesis;cellular component movement;metabolic process	cytoplasm;cytoskeleton;nucleus	catalytic activity;motor activity;nucleotide binding;protein binding	Pf00225, Pf00498, Pf01852	57519	ENSG00000159433.11	15	STARD9				0	0			High	1
	Checked	Confidence	Annotated Sequence	Modifications	Qvality PEP	Qvality q-value	# Protein Groups	# Proteins	# PSMs	Master Protein Accessions	Positions in Master Proteins	Modifications in Master Proteins	# Missed Cleavages	Theo. MH+ [Da]	Abundances (Scaled): F6: Sample	Quan Info	Found in Sample: [S6] F6: Sample	Confidence (by Search Engine): Sequest HT	Percolator q-Value (by Search Engine): Sequest HT	Percolator PEP (by Search Engine): Sequest HT	XCorr (by Search Engine): Sequest HT	Top Apex RT [min]
	FALSE	High	[RK].EYIQQLR.[KS]		0.0224451	0.000925259	2	4	3	Q9P2P6; Q9NWU5	Q9P2P6 [4307-4313]; Q9NWU5 [192-198]		0	949.51	100	Shared	High	High	0.0007077	0.01574	1.97	30.02
	FALSE	High	[K].TIMVATVSPAHTSYSETMSTLR.[Y]	2xOxidation [M3; M18]	0.129361	0.00616306	1	1	1	Q9P2P6	Q9P2P6 [355-376]		0	2415.15		No Quan Values	High	High	0.004917	0.09887	1.72
FALSE	High	Master Protein	Q8IYU8	Calcium uptake protein 2, mitochondrial OS=Homo sapiens OX=9606 GN=MICU2 PE=1 SV=2	0.002	2.376	3	1	1	1	434	49.6	9.09	0	1	cellular homeostasis;transport	membrane;mitochondrion;nucleus	metal ion binding;protein binding	Pf13833	221154	ENSG00000165487.13	13	EFHA1; MICU2	Processing of SMDT1			3	0			High	1
	Checked	Confidence	Annotated Sequence	Modifications	Qvality PEP	Qvality q-value	# Protein Groups	# Proteins	# PSMs	Master Protein Accessions	Positions in Master Proteins	Modifications in Master Proteins	# Missed Cleavages	Theo. MH+ [Da]	Abundances (Scaled): F6: Sample	Quan Info	Found in Sample: [S6] F6: Sample	Confidence (by Search Engine): Sequest HT	Percolator q-Value (by Search Engine): Sequest HT	Percolator PEP (by Search Engine): Sequest HT	XCorr (by Search Engine): Sequest HT	Top Apex RT [min]
	FALSE	High	[R].GLWVPQHQSIQEYWK.[C]		0.00627761	0.000396587	1	1	1	Q8IYU8	Q8IYU8 [398-412]		0	1898.95		No Quan Values	High	High	0.0003225	0.004203	1.7
FALSE	High	Master Protein	Q5BKZ1	DBIRD complex subunit ZNF326 OS=Homo sapiens OX=9606 GN=ZNF326 PE=1 SV=2	0.002	2.329	2	1	2	1	582	65.6	5.15	1.79	1	metabolic process;regulation of biological process	nucleus;spliceosomal complex	DNA binding;metal ion binding;protein binding;RNA binding	Pf04988	284695	ENSG00000162664.16	1	ZNF326				0	0			High	1
	Checked	Confidence	Annotated Sequence	Modifications	Qvality PEP	Qvality q-value	# Protein Groups	# Proteins	# PSMs	Master Protein Accessions	Positions in Master Proteins	Modifications in Master Proteins	# Missed Cleavages	Theo. MH+ [Da]	Abundances (Scaled): F6: Sample	Quan Info	Found in Sample: [S6] F6: Sample	Confidence (by Search Engine): Sequest HT	Percolator q-Value (by Search Engine): Sequest HT	Percolator PEP (by Search Engine): Sequest HT	XCorr (by Search Engine): Sequest HT	Top Apex RT [min]
	FALSE	High	[R].SGYGFNEPEQSR.[F]		0.00700255	0.000396587	1	1	2	Q5BKZ1	Q5BKZ1 [91-102]		0	1370.6		No Quan Values	High	High	0.0003225	0.00469	1.79
FALSE	High	Master Protein	A0A3B3ISX3	Translation initiation factor eIF-2B subunit epsilon OS=Homo sapiens OX=9606 GN=EIF2B5 PE=1 SV=1	0.002	2.317	4	1	1	1	530	58.3	6.61	0	1												0	0			High	1
	Checked	Confidence	Annotated Sequence	Modifications	Qvality PEP	Qvality q-value	# Protein Groups	# Proteins	# PSMs	Master Protein Accessions	Positions in Master Proteins	Modifications in Master Proteins	# Missed Cleavages	Theo. MH+ [Da]	Abundances (Scaled): F6: Sample	Quan Info	Found in Sample: [S6] F6: Sample	Confidence (by Search Engine): Sequest HT	Percolator q-Value (by Search Engine): Sequest HT	Percolator PEP (by Search Engine): Sequest HT	XCorr (by Search Engine): Sequest HT	Top Apex RT [min]
	FALSE	High	[R].VAAGAQIHQSLLCDNAEVK.[E]	1xCarbamidomethyl [C13]	0.00717462	0.000396587	1	4	1	A0A3B3ISX3	A0A3B3ISX3 [402-420]		0	2024.02		No Quan Values	High	High	0.0003225	0.004815	1.43
FALSE	High	Master Protein	P42167	Lamina-associated polypeptide 2, isoforms beta/gamma OS=Homo sapiens OX=9606 GN=TMPO PE=1 SV=2	0.002	2.308	2	1	1	1	454	50.6	9.38	0	1	regulation of biological process	chromosome;cytoplasm;membrane;nucleus	DNA binding;protein binding	Pf03020, Pf08198	7112	ENSG00000120802.13	12	TMPO	Depolymerisation of the Nuclear Lamina; Initiation of Nuclear Envelope Reformation; Clearance of Nuclear Envelope Membranes from Chromatin			11	0			High	1
	Checked	Confidence	Annotated Sequence	Modifications	Qvality PEP	Qvality q-value	# Protein Groups	# Proteins	# PSMs	Master Protein Accessions	Positions in Master Proteins	Modifications in Master Proteins	# Missed Cleavages	Theo. MH+ [Da]	Abundances (Scaled): F6: Sample	Quan Info	Found in Sample: [S6] F6: Sample	Confidence (by Search Engine): Sequest HT	Percolator q-Value (by Search Engine): Sequest HT	Percolator PEP (by Search Engine): Sequest HT	XCorr (by Search Engine): Sequest HT	Top Apex RT [min]
	FALSE	High	[K].GGPLQALTR.[E]		0.00730642	0.000396587	1	1	1	P42167	P42167 [240-248]		0	912.526		No Quan Values	High	High	0.0003225	0.004925	1.35
FALSE	High	Master Protein	I3L2C7	Gem-associated protein 4 OS=Homo sapiens OX=9606 GN=GEMIN4 PE=1 SV=1	0.002	2.29	2	1	1	1	1047	118.7	6.19	0	1	cell organization and biogenesis;metabolic process;transport	cytoplasm;cytosol;membrane	protein binding		50628	ENSG00000179409.10	17	GEMIN4				0	0			High	1
	Checked	Confidence	Annotated Sequence	Modifications	Qvality PEP	Qvality q-value	# Protein Groups	# Proteins	# PSMs	Master Protein Accessions	Positions in Master Proteins	Modifications in Master Proteins	# Missed Cleavages	Theo. MH+ [Da]	Abundances (Scaled): F6: Sample	Quan Info	Found in Sample: [S6] F6: Sample	Confidence (by Search Engine): Sequest HT	Percolator q-Value (by Search Engine): Sequest HT	Percolator PEP (by Search Engine): Sequest HT	XCorr (by Search Engine): Sequest HT	Top Apex RT [min]
	FALSE	High	[K].LPSETIFVGCEFLHHLLR.[E]	1xCarbamidomethyl [C10]	0.00762339	0.000396587	1	2	1	I3L2C7	I3L2C7 [297-314]		0	2168.13		No Quan Values	High	High	0.0003225	0.005129	0.95
FALSE	High	Master Protein	A0A6Q8PF80	Prelamin-A/C OS=Homo sapiens OX=9606 GN=LMNA PE=1 SV=1	0.002	2.197	3	1	1	1	342	38.6	6.49	2.37	1												0	0			High	1
	Checked	Confidence	Annotated Sequence	Modifications	Qvality PEP	Qvality q-value	# Protein Groups	# Proteins	# PSMs	Master Protein Accessions	Positions in Master Proteins	Modifications in Master Proteins	# Missed Cleavages	Theo. MH+ [Da]	Abundances (Scaled): F6: Sample	Quan Info	Found in Sample: [S6] F6: Sample	Confidence (by Search Engine): Sequest HT	Percolator q-Value (by Search Engine): Sequest HT	Percolator PEP (by Search Engine): Sequest HT	XCorr (by Search Engine): Sequest HT	Top Apex RT [min]
	FALSE	High	[R].LADALQELR.[A]		0.00936801	0.000396587	1	6	1	A0A6Q8PF80	A0A6Q8PF80 [241-249]		0	1028.57		No Quan Values	High	High	0.0003225	0.006346	2.37
FALSE	High	Master Protein	E9PKP7	Nucleolar transcription factor 1 OS=Homo sapiens OX=9606 GN=UBTF PE=1 SV=1	0.002	2.099	2	1	1	1	745	87.4	9.89	0	1		nucleus	DNA binding	Pf00505, Pf09011, Pf14887		ENSG00000108312.14	17					0	0			High	1
	Checked	Confidence	Annotated Sequence	Modifications	Qvality PEP	Qvality q-value	# Protein Groups	# Proteins	# PSMs	Master Protein Accessions	Positions in Master Proteins	Modifications in Master Proteins	# Missed Cleavages	Theo. MH+ [Da]	Abundances (Scaled): F6: Sample	Quan Info	Found in Sample: [S6] F6: Sample	Confidence (by Search Engine): Sequest HT	Percolator q-Value (by Search Engine): Sequest HT	Percolator PEP (by Search Engine): Sequest HT	XCorr (by Search Engine): Sequest HT	Top Apex RT [min]
	FALSE	High	[K].RAEEIWQQSVIGDYLAR.[F]		0.0116476	0.000604516	1	3	1	E9PKP7	E9PKP7 [450-466]		1	2034.04		No Quan Values	High	High	0.0004766	0.007966	1.99
FALSE	High	Master Protein	Q8IYA6	Cytoskeleton-associated protein 2-like OS=Homo sapiens OX=9606 GN=CKAP2L PE=1 SV=4	0.002	2.07	1	1	1	1	745	83.5	9.83	0	1		cytoplasm;cytoskeleton;cytosol		Pf15297	150468	ENSG00000169607.12	2	CKAP2L				0	0			High	1
	Checked	Confidence	Annotated Sequence	Modifications	Qvality PEP	Qvality q-value	# Protein Groups	# Proteins	# PSMs	Master Protein Accessions	Positions in Master Proteins	Modifications in Master Proteins	# Missed Cleavages	Theo. MH+ [Da]	Abundances (Scaled): F6: Sample	Quan Info	Found in Sample: [S6] F6: Sample	Confidence (by Search Engine): Sequest HT	Percolator q-Value (by Search Engine): Sequest HT	Percolator PEP (by Search Engine): Sequest HT	XCorr (by Search Engine): Sequest HT	Top Apex RT [min]
	FALSE	High	[K].EMNISFWK.[S]		0.0123731	0.000761509	1	1	1	Q8IYA6	Q8IYA6 [495-502]		0	1054.5		No Quan Values	High	High	0.0005883	0.008511	1.68
FALSE	High	Master Protein	B7Z6Z4	Myosin light polypeptide 6 OS=Homo sapiens OX=9606 GN=MYL6 PE=1 SV=1	0.002	2.056	5	1	1	1	238	26.7	5.08	1.97	1	cellular component movement	cytosol;membrane	catalytic activity;metal ion binding;motor activity;protein binding;structural molecule activity	Pf00036, Pf13405, Pf13499	4637	ENSG00000092841.18	12	MYL6		Focal Adhesion		1	0			High	1
	Checked	Confidence	Annotated Sequence	Modifications	Qvality PEP	Qvality q-value	# Protein Groups	# Proteins	# PSMs	Master Protein Accessions	Positions in Master Proteins	Modifications in Master Proteins	# Missed Cleavages	Theo. MH+ [Da]	Abundances (Scaled): F6: Sample	Quan Info	Found in Sample: [S6] F6: Sample	Confidence (by Search Engine): Sequest HT	Percolator q-Value (by Search Engine): Sequest HT	Percolator PEP (by Search Engine): Sequest HT	XCorr (by Search Engine): Sequest HT	Top Apex RT [min]
	FALSE	High	[R].ALGQNPTNAEVLK.[V]		0.0128296	0.000761509	1	9	1	B7Z6Z4	B7Z6Z4 [131-143]		0	1354.73		No Quan Values	High	High	0.0005883	0.008792	1.97
FALSE	High	Master Protein	H3BT73	Programmed cell death protein 7 (Fragment) OS=Homo sapiens OX=9606 GN=PDCD7 PE=1 SV=1	0.002	2.05	11	1	1	1	103	12	9	1.78	1						ENSG00000090470.14	15					0	0			High	1
	Checked	Confidence	Annotated Sequence	Modifications	Qvality PEP	Qvality q-value	# Protein Groups	# Proteins	# PSMs	Master Protein Accessions	Positions in Master Proteins	Modifications in Master Proteins	# Missed Cleavages	Theo. MH+ [Da]	Abundances (Scaled): F6: Sample	Quan Info	Found in Sample: [S6] F6: Sample	Confidence (by Search Engine): Sequest HT	Percolator q-Value (by Search Engine): Sequest HT	Percolator PEP (by Search Engine): Sequest HT	XCorr (by Search Engine): Sequest HT	Top Apex RT [min]
	FALSE	High	[K].AAADGVLSEVR.[K]		0.0129854	0.000761509	1	2	1	H3BT73	H3BT73 [6-16]		0	1087.57		No Quan Values	High	High	0.0005883	0.00892	1.78
FALSE	High	Master Protein	Q8WUY1	Protein THEM6 OS=Homo sapiens OX=9606 GN=THEM6 PE=1 SV=2	0.002	2.016	4	1	1	1	208	23.9	9.55	1.81	1		extracellular		Pf13279	51337	ENSG00000130193.7	8	THEM6				0	0			High	1
	Checked	Confidence	Annotated Sequence	Modifications	Qvality PEP	Qvality q-value	# Protein Groups	# Proteins	# PSMs	Master Protein Accessions	Positions in Master Proteins	Modifications in Master Proteins	# Missed Cleavages	Theo. MH+ [Da]	Abundances (Scaled): F6: Sample	Quan Info	Found in Sample: [S6] F6: Sample	Confidence (by Search Engine): Sequest HT	Percolator q-Value (by Search Engine): Sequest HT	Percolator PEP (by Search Engine): Sequest HT	XCorr (by Search Engine): Sequest HT	Top Apex RT [min]
	FALSE	High	[R].LLEPFEVR.[T]		0.0139605	0.000761509	1	1	1	Q8WUY1	Q8WUY1 [113-120]		0	1002.56		No Quan Values	High	High	0.0005883	0.009631	1.81
FALSE	High	Master Protein	Q99569	Plakophilin-4 OS=Homo sapiens OX=9606 GN=PKP4 PE=1 SV=2	0.002	1.928	1	1	1	1	1192	131.8	8.94	0	1	cell communication;cell death;cell organization and biogenesis;regulation of biological process	cytoplasm;cytoskeleton;membrane	protein binding	Pf00514, Pf13646	8502	ENSG00000144283.21	2	PKP4	Formation of the cornified envelope			3	0			High	1
	Checked	Confidence	Annotated Sequence	Modifications	Qvality PEP	Qvality q-value	# Protein Groups	# Proteins	# PSMs	Master Protein Accessions	Positions in Master Proteins	Modifications in Master Proteins	# Missed Cleavages	Theo. MH+ [Da]	Abundances (Scaled): F6: Sample	Quan Info	Found in Sample: [S6] F6: Sample	Confidence (by Search Engine): Sequest HT	Percolator q-Value (by Search Engine): Sequest HT	Percolator PEP (by Search Engine): Sequest HT	XCorr (by Search Engine): Sequest HT	Top Apex RT [min]
	FALSE	High	[R].LELEVPQAR.[L]		0.0169284	0.000761509	1	2	1	Q99569	Q99569 [753-761]		0	1054.59		No Quan Values	High	High	0.0005883	0.01179	1.33
FALSE	High	Master Protein	Q12872	Splicing factor, suppressor of white-apricot homolog OS=Homo sapiens OX=9606 GN=SFSWAP PE=1 SV=3	0.002	1.914	1	1	1	1	951	104.8	8.05	1.78	1	cell organization and biogenesis;metabolic process;regulation of biological process	nucleus	protein binding;RNA binding	Pf01805, Pf09750	6433	ENSG00000061936.9	12	SFSWAP		mRNA Processing		1	0			High	1
	Checked	Confidence	Annotated Sequence	Modifications	Qvality PEP	Qvality q-value	# Protein Groups	# Proteins	# PSMs	Master Protein Accessions	Positions in Master Proteins	Modifications in Master Proteins	# Missed Cleavages	Theo. MH+ [Da]	Abundances (Scaled): F6: Sample	Quan Info	Found in Sample: [S6] F6: Sample	Confidence (by Search Engine): Sequest HT	Percolator q-Value (by Search Engine): Sequest HT	Percolator PEP (by Search Engine): Sequest HT	XCorr (by Search Engine): Sequest HT	Top Apex RT [min]
	FALSE	High	[R].DYQLSEEEAR.[I]		0.0175504	0.000761509	1	2	1	Q12872	Q12872 [96-105]		0	1239.55		No Quan Values	High	High	0.0005883	0.01218	1.78
FALSE	High	Master Protein	Q10570	Cleavage and polyadenylation specificity factor subunit 1 OS=Homo sapiens OX=9606 GN=CPSF1 PE=1 SV=2	0.002	1.876	1	1	1	1	1443	160.8	6.4	1.82	1	metabolic process;transport	nucleus	protein binding;RNA binding	Pf03178, Pf10433	29894	ENSG00000071894.16	8	CPSF1	mRNA 3'-end processing; Transport of Mature mRNA Derived from an Intronless Transcript; mRNA Splicing - Major Pathway; tRNA processing in the nucleus; Cleavage of Growing Transcript in the Termination Region ; Processing of Intronless Pre-mRNAs	mRNA Processing	mRNA surveillance pathway	18	0			High	1
	Checked	Confidence	Annotated Sequence	Modifications	Qvality PEP	Qvality q-value	# Protein Groups	# Proteins	# PSMs	Master Protein Accessions	Positions in Master Proteins	Modifications in Master Proteins	# Missed Cleavages	Theo. MH+ [Da]	Abundances (Scaled): F6: Sample	Quan Info	Found in Sample: [S6] F6: Sample	Confidence (by Search Engine): Sequest HT	Percolator q-Value (by Search Engine): Sequest HT	Percolator PEP (by Search Engine): Sequest HT	XCorr (by Search Engine): Sequest HT	Top Apex RT [min]
	FALSE	High	[R].LGNSLLLK.[Y]		0.0190905	0.000761509	1	1	1	Q10570	Q10570 [388-395]		0	857.545		No Quan Values	High	High	0.0005883	0.01331	1.82
FALSE	High	Master Protein	C9JA28	Signal sequence receptor subunit gamma OS=Homo sapiens OX=9606 GN=SSR3 PE=1 SV=1	0.002	1.836	8	1	1	1	174	20.1	9.44	0	1	cell organization and biogenesis;transport	membrane		Pf07074		ENSG00000114850.6	3					0	0			High	1
	Checked	Confidence	Annotated Sequence	Modifications	Qvality PEP	Qvality q-value	# Protein Groups	# Proteins	# PSMs	Master Protein Accessions	Positions in Master Proteins	Modifications in Master Proteins	# Missed Cleavages	Theo. MH+ [Da]	Abundances (Scaled): F6: Sample	Quan Info	Found in Sample: [S6] F6: Sample	Confidence (by Search Engine): Sequest HT	Percolator q-Value (by Search Engine): Sequest HT	Percolator PEP (by Search Engine): Sequest HT	XCorr (by Search Engine): Sequest HT	Top Apex RT [min]
	FALSE	High	[K].QQSEEDLLLQDFSR.[N]		0.0208882	0.000761509	1	2	1	C9JA28	C9JA28 [9-22]		0	1707.82		No Quan Values	High	High	0.0005883	0.0146	1.61
FALSE	High	Master Protein	H3BT29	Protein PML (Fragment) OS=Homo sapiens OX=9606 GN=PML PE=1 SV=1	0.002	1.826	6	1	1	1	240	26.5	5.68	2.06	1				Pf12126		ENSG00000140464.19	15			miRNA Regulation of DNA Damage Response; Wnt/beta-catenin Signaling Pathway in Leukemia; DNA Damage Response		3	0			High	1
	Checked	Confidence	Annotated Sequence	Modifications	Qvality PEP	Qvality q-value	# Protein Groups	# Proteins	# PSMs	Master Protein Accessions	Positions in Master Proteins	Modifications in Master Proteins	# Missed Cleavages	Theo. MH+ [Da]	Abundances (Scaled): F6: Sample	Quan Info	Found in Sample: [S6] F6: Sample	Confidence (by Search Engine): Sequest HT	Percolator q-Value (by Search Engine): Sequest HT	Percolator PEP (by Search Engine): Sequest HT	XCorr (by Search Engine): Sequest HT	Top Apex RT [min]
	FALSE	High	[R].LRQEEPQSLQAAVR.[T]		0.0212672	0.000761509	1	5	1	H3BT29	H3BT29 [131-144]		1	1624.88		No Quan Values	High	High	0.0005883	0.01494	2.06
FALSE	High	Master Protein	Q9HC62	Sentrin-specific protease 2 OS=Homo sapiens OX=9606 GN=SENP2 PE=1 SV=3	0.003	1.797	2	1	1	1	589	67.8	9.48	0	1	cell differentiation;metabolic process;regulation of biological process;response to stimulus;transport	cytoplasm;cytosol;membrane;nucleus	catalytic activity;protein binding	Pf02902	59343	ENSG00000163904.12	3	SENP2	SUMO is proteolytically processed		Wnt signaling pathway; RNA transport	7	0			High	1
	Checked	Confidence	Annotated Sequence	Modifications	Qvality PEP	Qvality q-value	# Protein Groups	# Proteins	# PSMs	Master Protein Accessions	Positions in Master Proteins	Modifications in Master Proteins	# Missed Cleavages	Theo. MH+ [Da]	Abundances (Scaled): F6: Sample	Quan Info	Found in Sample: [S6] F6: Sample	Confidence (by Search Engine): Sequest HT	Percolator q-Value (by Search Engine): Sequest HT	Percolator PEP (by Search Engine): Sequest HT	XCorr (by Search Engine): Sequest HT	Top Apex RT [min]
	FALSE	High	[R].ICEILLQYLQDESK.[T]	1xCarbamidomethyl [C2]	0.0227154	0.000925259	1	2	1	Q9HC62	Q9HC62 [504-517]		0	1751.89		No Quan Values	High	High	0.0007077	0.01596	1.53
FALSE	High	Master Protein	Q5T760	Serine/arginine-rich-splicing factor 11 (Fragment) OS=Homo sapiens OX=9606 GN=SRSF11 PE=1 SV=1	0.003	1.783	2	1	1	1	389	42.3	11.65	0	1	metabolic process;transport	nucleus	protein binding;RNA binding	Pf00076, Pf13893, Pf14259	9295	ENSG00000116754.13	1	SRSF11				0	0			High	1
	Checked	Confidence	Annotated Sequence	Modifications	Qvality PEP	Qvality q-value	# Protein Groups	# Proteins	# PSMs	Master Protein Accessions	Positions in Master Proteins	Modifications in Master Proteins	# Missed Cleavages	Theo. MH+ [Da]	Abundances (Scaled): F6: Sample	Quan Info	Found in Sample: [S6] F6: Sample	Confidence (by Search Engine): Sequest HT	Percolator q-Value (by Search Engine): Sequest HT	Percolator PEP (by Search Engine): Sequest HT	XCorr (by Search Engine): Sequest HT	Top Apex RT [min]
	FALSE	High	[R].TLFGFLGK.[I]		0.0234053	0.000925259	1	4	1	Q5T760	Q5T760 [51-58]		0	882.508		No Quan Values	High	High	0.0007077	0.01649	0.73
FALSE	High	Master Protein	Q5JY83	RNA-binding motif protein, X-linked 2 OS=Homo sapiens OX=9606 GN=RBMX2 PE=1 SV=1	0.003	1.773	16	1	1	1	58	6.6	4.72	1.94	1	metabolic process;transport	spliceosomal complex	catalytic activity;protein binding;RNA binding		51634	ENSG00000134597.15	X	RBMX2				0	0			High	1
	Checked	Confidence	Annotated Sequence	Modifications	Qvality PEP	Qvality q-value	# Protein Groups	# Proteins	# PSMs	Master Protein Accessions	Positions in Master Proteins	Modifications in Master Proteins	# Missed Cleavages	Theo. MH+ [Da]	Abundances (Scaled): F6: Sample	Quan Info	Found in Sample: [S6] F6: Sample	Confidence (by Search Engine): Sequest HT	Percolator q-Value (by Search Engine): Sequest HT	Percolator PEP (by Search Engine): Sequest HT	XCorr (by Search Engine): Sequest HT	Top Apex RT [min]
	FALSE	High	[R].EVQLGVADK.[V]		0.0239719	0.000925259	1	3	1	Q5JY83	Q5JY83 [17-25]		0	958.52		No Quan Values	High	High	0.0007077	0.01688	1.94
FALSE	High	Master Protein	Q9P1U0	DNA-directed RNA polymerase I subunit RPA12 OS=Homo sapiens OX=9606 GN=POLR1H PE=1 SV=1	0.003	1.768	6	1	1	1	126	13.9	5.06	2.23	1	metabolic process;regulation of biological process	nucleus	catalytic activity;metal ion binding	Pf01096, Pf07282	30834	ENSG00000066379.14; ENSG00000224859.6; ENSG00000236808.6; ENSG00000235443.6; ENSG00000235176.6; ENSG00000236949.6; ENSG00000233795.6; ENSG00000206502.8	6; CHR_HSCHR6_MHC_COX_CTG1; CHR_HSCHR6_MHC_MCF_CTG1; CHR_HSCHR6_MHC_APD_CTG1; CHR_HSCHR6_MHC_MANN_CTG1; CHR_HSCHR6_MHC_DBB_CTG1; CHR_HSCHR6_MHC_SSTO_CTG1; CHR_HSCHR6_MHC_QBL_CTG1	ZNRD1	RNA Polymerase I Chain Elongation; NoRC negatively regulates rRNA expression; RNA Polymerase I Transcription Termination; RNA Polymerase I Promoter Escape; B-WICH complex positively regulates rRNA expression; RNA Polymerase I Transcription Initiation		Metabolic pathways; RNA polymerase; Pyrimidine metabolism; Purine metabolism	16	0			High	1
	Checked	Confidence	Annotated Sequence	Modifications	Qvality PEP	Qvality q-value	# Protein Groups	# Proteins	# PSMs	Master Protein Accessions	Positions in Master Proteins	Modifications in Master Proteins	# Missed Cleavages	Theo. MH+ [Da]	Abundances (Scaled): F6: Sample	Quan Info	Found in Sample: [S6] F6: Sample	Confidence (by Search Engine): Sequest HT	Percolator q-Value (by Search Engine): Sequest HT	Percolator PEP (by Search Engine): Sequest HT	XCorr (by Search Engine): Sequest HT	Top Apex RT [min]
	FALSE	High	[R].CGFNINVR.[D]	1xCarbamidomethyl [C1]	0.0242602	0.000925259	1	1	1	Q9P1U0	Q9P1U0 [41-48]		0	979.478		No Quan Values	High	High	0.0007077	0.01708	2.23
FALSE	High	Master Protein	Q5HYJ3	Protein FAM76B OS=Homo sapiens OX=9606 GN=FAM76B PE=1 SV=3	0.003	1.753	6	1	1	1	339	38.7	9.25	0	1		nucleus	protein binding		143684	ENSG00000077458.12	11	FAM76B				0	0			High	1
	Checked	Confidence	Annotated Sequence	Modifications	Qvality PEP	Qvality q-value	# Protein Groups	# Proteins	# PSMs	Master Protein Accessions	Positions in Master Proteins	Modifications in Master Proteins	# Missed Cleavages	Theo. MH+ [Da]	Abundances (Scaled): F6: Sample	Quan Info	Found in Sample: [S6] F6: Sample	Confidence (by Search Engine): Sequest HT	Percolator q-Value (by Search Engine): Sequest HT	Percolator PEP (by Search Engine): Sequest HT	XCorr (by Search Engine): Sequest HT	Top Apex RT [min]
	FALSE	High	[K].QFGTPKPCQYCNIIAAFIGTK.[C]	2xCarbamidomethyl [C8; C11]	0.0249959	0.000925259	1	2	1	Q5HYJ3	Q5HYJ3 [66-86]		0	2414.2		No Quan Values	High	High	0.0007077	0.01765	1.24
FALSE	High	Master Protein	Q13888	General transcription factor IIH subunit 2 OS=Homo sapiens OX=9606 GN=GTF2H2 PE=1 SV=1	0.003	1.752	2	1	1	1	395	44.4	6.76	1.78	1	cell organization and biogenesis;metabolic process;regulation of biological process;response to stimulus;transport	nucleus	catalytic activity;metal ion binding;protein binding;RNA binding	Pf04056, Pf07975, Pf13519	2966; 728340	ENSG00000145736.14; ENSG00000275045.4; ENSG00000276910.4	5; CHR_HSCHR5_2_CTG1_1; CHR_HSCHR5_1_CTG1_1	GTF2H2; GTF2H2C	Gap-filling DNA repair synthesis and ligation in TC-NER; RNA Polymerase I Chain Elongation; RNA Polymerase II Transcription Pre-Initiation And Promoter Opening; NoRC negatively regulates rRNA expression; Formation of TC-NER Pre-Incision Complex; Dual Incision in GG-NER; RNA Polymerase I Promoter Escape; Formation of HIV-1 elongation complex containing HIV-1 Tat; RNA Polymerase II Promoter Escape;…	Eukaryotic Transcription Initiation	Nucleotide excision repair; Viral carcinogenesis; Basal transcription factors	52	0			High	1
	Checked	Confidence	Annotated Sequence	Modifications	Qvality PEP	Qvality q-value	# Protein Groups	# Proteins	# PSMs	Master Protein Accessions	Positions in Master Proteins	Modifications in Master Proteins	# Missed Cleavages	Theo. MH+ [Da]	Abundances (Scaled): F6: Sample	Quan Info	Found in Sample: [S6] F6: Sample	Confidence (by Search Engine): Sequest HT	Percolator q-Value (by Search Engine): Sequest HT	Percolator PEP (by Search Engine): Sequest HT	XCorr (by Search Engine): Sequest HT	Top Apex RT [min]
	FALSE	High	[K].ATIEDILFK.[A]		0.0251456	0.000925259	1	8	1	Q13888	Q13888 [32-40]		0	1049.59		No Quan Values	High	High	0.0007077	0.01771	1.78
FALSE	High	Master Protein	Q96EL2	28S ribosomal protein S24, mitochondrial OS=Homo sapiens OX=9606 GN=MRPS24 PE=1 SV=1	0.003	1.73	7	1	1	1	167	19	9.38	0	1	cell organization and biogenesis;metabolic process	membrane;mitochondrion;ribosome	RNA binding;structural molecule activity	Pf14955	64951	ENSG00000062582.13	7	MRPS24	Mitochondrial translation initiation; Mitochondrial translation elongation; Mitochondrial translation termination			6	0			High	1
	Checked	Confidence	Annotated Sequence	Modifications	Qvality PEP	Qvality q-value	# Protein Groups	# Proteins	# PSMs	Master Protein Accessions	Positions in Master Proteins	Modifications in Master Proteins	# Missed Cleavages	Theo. MH+ [Da]	Abundances (Scaled): F6: Sample	Quan Info	Found in Sample: [S6] F6: Sample	Confidence (by Search Engine): Sequest HT	Percolator q-Value (by Search Engine): Sequest HT	Percolator PEP (by Search Engine): Sequest HT	XCorr (by Search Engine): Sequest HT	Top Apex RT [min]
	FALSE	High	[R].GNQLEICAVVLR.[Q]	1xCarbamidomethyl [C7]	0.0262186	0.000925259	1	2	1	Q96EL2	Q96EL2 [114-125]		0	1371.74		No Quan Values	High	High	0.0007077	0.0186	1.39
FALSE	High	Master Protein	E7ET17	Peroxisomal multifunctional enzyme type 2 OS=Homo sapiens OX=9606 GN=HSD17B4 PE=1 SV=1	0.003	1.725	3	1	2	1	599	64.9	8.79	0	1	cell differentiation;metabolic process	membrane;mitochondrion;organelle lumen	catalytic activity;protein binding	Pf00106, Pf01575, Pf02036, Pf08659, Pf13452, Pf14864	3295	ENSG00000133835.14	5	HSD17B4		Steroid Biosynthesis		1	0			High	1
	Checked	Confidence	Annotated Sequence	Modifications	Qvality PEP	Qvality q-value	# Protein Groups	# Proteins	# PSMs	Master Protein Accessions	Positions in Master Proteins	Modifications in Master Proteins	# Missed Cleavages	Theo. MH+ [Da]	Abundances (Scaled): F6: Sample	Quan Info	Found in Sample: [S6] F6: Sample	Confidence (by Search Engine): Sequest HT	Percolator q-Value (by Search Engine): Sequest HT	Percolator PEP (by Search Engine): Sequest HT	XCorr (by Search Engine): Sequest HT	Top Apex RT [min]
	FALSE	High	[R].FAKPVYPGQTLQTEMWK.[E]		0.0265333	0.000925259	1	5	2	E7ET17	E7ET17 [426-442]		0	2024.03		No Quan Values	High	High	0.0007077	0.01882	1.03
FALSE	High	Master Protein	A0A7I2YQI6	Eukaryotic translation initiation factor 3 subunit I OS=Homo sapiens OX=9606 GN=EIF3I PE=1 SV=1	0.003	1.72	2	1	1	1	407	44.9	8.76	0	1												0	0			High	1
	Checked	Confidence	Annotated Sequence	Modifications	Qvality PEP	Qvality q-value	# Protein Groups	# Proteins	# PSMs	Master Protein Accessions	Positions in Master Proteins	Modifications in Master Proteins	# Missed Cleavages	Theo. MH+ [Da]	Abundances (Scaled): F6: Sample	Quan Info	Found in Sample: [S6] F6: Sample	Confidence (by Search Engine): Sequest HT	Percolator q-Value (by Search Engine): Sequest HT	Percolator PEP (by Search Engine): Sequest HT	XCorr (by Search Engine): Sequest HT	Top Apex RT [min]
	FALSE	High	[R].EGDLLFTVAK.[D]		0.0268517	0.000925259	1	24	1	A0A7I2YQI6	A0A7I2YQI6 [21-30]		0	1092.59		No Quan Values	High	High	0.0007077	0.01904	1.33
FALSE	High	Master Protein	A0A7P0N7C4	Zinc finger protein 142 OS=Homo sapiens OX=9606 GN=ZNF142 PE=4 SV=1	0.003	1.696	1	1	1	1	1887	209.6	7.9	0	1												0	0			High	1
	Checked	Confidence	Annotated Sequence	Modifications	Qvality PEP	Qvality q-value	# Protein Groups	# Proteins	# PSMs	Master Protein Accessions	Positions in Master Proteins	Modifications in Master Proteins	# Missed Cleavages	Theo. MH+ [Da]	Abundances (Scaled): F6: Sample	Quan Info	Found in Sample: [S6] F6: Sample	Confidence (by Search Engine): Sequest HT	Percolator q-Value (by Search Engine): Sequest HT	Percolator PEP (by Search Engine): Sequest HT	XCorr (by Search Engine): Sequest HT	Top Apex RT [min]
	FALSE	High	[R].LECGACQEAFPSR.[L]	2xCarbamidomethyl [C3; C6]	0.0283311	0.000925259	1	2	1	A0A7P0N7C4	A0A7P0N7C4 [1554-1566]		0	1524.66		No Quan Values	High	High	0.0007077	0.02014	1.03
FALSE	High	Master Protein	O43824	Putative GTP-binding protein 6 OS=Homo sapiens OX=9606 GN=GTPBP6 PE=2 SV=4	0.003	1.666	2	1	1	1	516	56.9	9.42	0	1												0	0			High	1
	Checked	Confidence	Annotated Sequence	Modifications	Qvality PEP	Qvality q-value	# Protein Groups	# Proteins	# PSMs	Master Protein Accessions	Positions in Master Proteins	Modifications in Master Proteins	# Missed Cleavages	Theo. MH+ [Da]	Abundances (Scaled): F6: Sample	Quan Info	Found in Sample: [S6] F6: Sample	Confidence (by Search Engine): Sequest HT	Percolator q-Value (by Search Engine): Sequest HT	Percolator PEP (by Search Engine): Sequest HT	XCorr (by Search Engine): Sequest HT	Top Apex RT [min]
	FALSE	High	[K].CSVLSTLR.[G]	1xCarbamidomethyl [C1]	0.0302474	0.000925259	1	1	1	O43824	O43824 [394-401]		0	935.498		No Quan Values	High	High	0.0007077	0.02159	1.29
FALSE	High	Master Protein	Q14232	Translation initiation factor eIF-2B subunit alpha OS=Homo sapiens OX=9606 GN=EIF2B1 PE=1 SV=1	0.004	1.593	8	1	1	1	305	33.7	7.33	0	1	metabolic process;response to stimulus	cytoplasm;cytosol;membrane	protein binding;RNA binding	Pf01008	1967	ENSG00000111361.12	12	EIF2B1	Recycling of eIF2:GDP	Translation Factors	RNA transport	7	0			High	1
	Checked	Confidence	Annotated Sequence	Modifications	Qvality PEP	Qvality q-value	# Protein Groups	# Proteins	# PSMs	Master Protein Accessions	Positions in Master Proteins	Modifications in Master Proteins	# Missed Cleavages	Theo. MH+ [Da]	Abundances (Scaled): F6: Sample	Quan Info	Found in Sample: [S6] F6: Sample	Confidence (by Search Engine): Sequest HT	Percolator q-Value (by Search Engine): Sequest HT	Percolator PEP (by Search Engine): Sequest HT	XCorr (by Search Engine): Sequest HT	Top Apex RT [min]
	FALSE	High	[K].ALCHLNVPVTVVLDAAVGYIMEK.[A]	1xCarbamidomethyl [C3]	0.035711	0.00128736	1	1	1	Q14232	Q14232 [167-189]		0	2512.33		No Quan Values	High	High	0.001113	0.02553	1.14
FALSE	High	Master Protein	Q6RFH5	WD repeat-containing protein 74 OS=Homo sapiens OX=9606 GN=WDR74 PE=1 SV=1	0.008	1.501	5	1	1	1	385	42.4	8.32	0	1		nucleus	protein binding	Pf00400	54663	ENSG00000133316.15	11	WDR74				0	0			High	1
	Checked	Confidence	Annotated Sequence	Modifications	Qvality PEP	Qvality q-value	# Protein Groups	# Proteins	# PSMs	Master Protein Accessions	Positions in Master Proteins	Modifications in Master Proteins	# Missed Cleavages	Theo. MH+ [Da]	Abundances (Scaled): F6: Sample	Quan Info	Found in Sample: [S6] F6: Sample	Confidence (by Search Engine): Sequest HT	Percolator q-Value (by Search Engine): Sequest HT	Percolator PEP (by Search Engine): Sequest HT	XCorr (by Search Engine): Sequest HT	Top Apex RT [min]
	FALSE	High	[R].GLAQADGTLITCVDSGILR.[V]	1xCarbamidomethyl [C12]	0.0436348	0.00201233	1	2	1	Q6RFH5	Q6RFH5 [92-110]		0	1960.02		No Quan Values	High	High	0.001642	0.03158	0.99
FALSE	High	Master Protein	A0A7P0TAE3	A-kinase anchor protein 8-like OS=Homo sapiens OX=9606 GN=AKAP8L PE=4 SV=1	0.008	1.461	2	1	1	1	612	68.2	5.06	0	1												0	0			High	1
	Checked	Confidence	Annotated Sequence	Modifications	Qvality PEP	Qvality q-value	# Protein Groups	# Proteins	# PSMs	Master Protein Accessions	Positions in Master Proteins	Modifications in Master Proteins	# Missed Cleavages	Theo. MH+ [Da]	Abundances (Scaled): F6: Sample	Quan Info	Found in Sample: [S6] F6: Sample	Confidence (by Search Engine): Sequest HT	Percolator q-Value (by Search Engine): Sequest HT	Percolator PEP (by Search Engine): Sequest HT	XCorr (by Search Engine): Sequest HT	Top Apex RT [min]
	FALSE	High	[R].DQDLTQEIAMEHFVK.[K]		0.0476448	0.00217279	1	2	1	A0A7P0TAE3	A0A7P0TAE3 [429-443]		0	1803.86		No Quan Values	High	High	0.001757	0.03461	1.39
FALSE	High	Master Protein	F8WD97	ATP-dependent DNA helicase Q1 (Fragment) OS=Homo sapiens OX=9606 GN=RECQL PE=1 SV=1	0.008	1.445	4	1	1	1	211	23.7	6.35	1.9	1			catalytic activity;DNA binding;nucleotide binding	Pf00270, Pf04851		ENSG00000004700.15	12					0	0			High	1
	Checked	Confidence	Annotated Sequence	Modifications	Qvality PEP	Qvality q-value	# Protein Groups	# Proteins	# PSMs	Master Protein Accessions	Positions in Master Proteins	Modifications in Master Proteins	# Missed Cleavages	Theo. MH+ [Da]	Abundances (Scaled): F6: Sample	Quan Info	Found in Sample: [S6] F6: Sample	Confidence (by Search Engine): Sequest HT	Percolator q-Value (by Search Engine): Sequest HT	Percolator PEP (by Search Engine): Sequest HT	XCorr (by Search Engine): Sequest HT	Top Apex RT [min]
	FALSE	High	[K].LIYVTPEK.[I]		0.0493456	0.00217279	1	3	1	F8WD97	F8WD97 [186-193]		0	962.556		No Quan Values	High	High	0.001757	0.03588	1.9
FALSE	High	Master Protein	Q14974	Importin subunit beta-1 OS=Homo sapiens OX=9606 GN=KPNB1 PE=1 SV=2	0.009	1.411	2	1	1	1	876	97.1	4.78	0	1	cell organization and biogenesis;cellular component movement;metabolic process;regulation of biological process;response to stimulus;transport	cytoplasm;cytosol;extracellular;membrane;nucleus;organelle lumen	metal ion binding;protein binding;RNA binding;transporter activity	Pf02985, Pf03810, Pf13513, Pf13646	3837	ENSG00000108424.9	17	KPNB1	ISG15 antiviral mechanism; NS1 Mediated Effects on Host Pathways; Nuclear import of Rev protein; Neutrophil degranulation; Regulation of cholesterol biosynthesis by SREBP (SREBF); Transport of Ribonucleoproteins into the Host Nucleus; Activation of DNA fragmentation factor	Sterol Regulatory Element-Binding Proteins (SREBP) signalling	RNA transport	29	0			High	1
	Checked	Confidence	Annotated Sequence	Modifications	Qvality PEP	Qvality q-value	# Protein Groups	# Proteins	# PSMs	Master Protein Accessions	Positions in Master Proteins	Modifications in Master Proteins	# Missed Cleavages	Theo. MH+ [Da]	Abundances (Scaled): F6: Sample	Quan Info	Found in Sample: [S6] F6: Sample	Confidence (by Search Engine): Sequest HT	Percolator q-Value (by Search Engine): Sequest HT	Percolator PEP (by Search Engine): Sequest HT	XCorr (by Search Engine): Sequest HT	Top Apex RT [min]
	FALSE	High	[K].LLETTDRPDGHQNNLR.[S]		0.0532316	0.00250986	1	2	1	Q14974	Q14974 [510-525]		0	1878.94		No Quan Values	High	High	0.002003	0.03881	1.23
FALSE	Medium	Master Protein	Q9BUL9	Ribonuclease P protein subunit p25 OS=Homo sapiens OX=9606 GN=RPP25 PE=1 SV=1	0.011	1.356	7	1	1	1	199	20.6	9.61	1.96	1	metabolic process	nucleus	catalytic activity;protein binding;RNA binding	Pf01918	54913	ENSG00000178718.6	15	RPP25	Major pathway of rRNA processing in the nucleolus and cytosol; tRNA processing in the nucleus		Ribosome biogenesis in eukaryotes; RNA transport	8	0			High	1
	Checked	Confidence	Annotated Sequence	Modifications	Qvality PEP	Qvality q-value	# Protein Groups	# Proteins	# PSMs	Master Protein Accessions	Positions in Master Proteins	Modifications in Master Proteins	# Missed Cleavages	Theo. MH+ [Da]	Abundances (Scaled): F6: Sample	Quan Info	Found in Sample: [S6] F6: Sample	Confidence (by Search Engine): Sequest HT	Percolator q-Value (by Search Engine): Sequest HT	Percolator PEP (by Search Engine): Sequest HT	XCorr (by Search Engine): Sequest HT	Top Apex RT [min]
	FALSE	High	[R].SLGEPAAGEGSAK.[R]		0.0601307	0.00303414	1	1	1	Q9BUL9	Q9BUL9 [172-184]		0	1173.57		No Quan Values	High	High	0.002385	0.04406	1.96
FALSE	Medium	Master Protein	Q9BS16	Centromere protein K OS=Homo sapiens OX=9606 GN=CENPK PE=1 SV=1	0.011	1.321	7	1	1	1	269	31.6	4.89	0	1	cell organization and biogenesis	chromosome;cytosol;nucleus	protein binding	Pf11802	64105	ENSG00000123219.12	5	CENPK	Amplification of signal from unattached kinetochores via a MAD2 inhibitory signal; Separation of Sister Chromatids; Resolution of Sister Chromatid Cohesion; RHO GTPases Activate Formins; Deposition of new CENPA-containing nucleosomes at the centromere			19	0			High	1
	Checked	Confidence	Annotated Sequence	Modifications	Qvality PEP	Qvality q-value	# Protein Groups	# Proteins	# PSMs	Master Protein Accessions	Positions in Master Proteins	Modifications in Master Proteins	# Missed Cleavages	Theo. MH+ [Da]	Abundances (Scaled): F6: Sample	Quan Info	Found in Sample: [S6] F6: Sample	Confidence (by Search Engine): Sequest HT	Percolator q-Value (by Search Engine): Sequest HT	Percolator PEP (by Search Engine): Sequest HT	XCorr (by Search Engine): Sequest HT	Top Apex RT [min]
	FALSE	High	[K].LLSTLGEFLEDHFPLPDR.[S]		0.0648174	0.00316595	1	3	1	Q9BS16	Q9BS16 [176-193]		0	2099.08		No Quan Values	High	High	0.002489	0.04778	0.95
FALSE	Medium	Master Protein	A0A087X1W6	Rho GTPase-activating protein 23 (Fragment) OS=Homo sapiens OX=9606 GN=ARHGAP23 PE=1 SV=1	0.011	1.307	36	1	1	1	64	6.9	5.36	0	1						ENSG00000273780.2; ENSG00000275832.4	CHR_HSCHR17_7_CTG4; 17					0	0			High	1
	Checked	Confidence	Annotated Sequence	Modifications	Qvality PEP	Qvality q-value	# Protein Groups	# Proteins	# PSMs	Master Protein Accessions	Positions in Master Proteins	Modifications in Master Proteins	# Missed Cleavages	Theo. MH+ [Da]	Abundances (Scaled): F6: Sample	Quan Info	Found in Sample: [S6] F6: Sample	Confidence (by Search Engine): Sequest HT	Percolator q-Value (by Search Engine): Sequest HT	Percolator PEP (by Search Engine): Sequest HT	XCorr (by Search Engine): Sequest HT	Top Apex RT [min]
	FALSE	High	[R].TPVGDKEPQAVPNIEYLLPNIGR.[T]		0.0667101	0.00316595	1	2	1	A0A087X1W6	A0A087X1W6 [13-35]		1	2520.35		No Quan Values	High	High	0.002489	0.04936	1.2
FALSE	Medium	Master Protein	Q9UMY1	Nucleolar protein 7 OS=Homo sapiens OX=9606 GN=NOL7 PE=1 SV=2	0.011	1.288	3	1	1	1	257	29.4	9.67	0	1		mitochondrion;nucleus	RNA binding	Pf08157	51406	ENSG00000225921.6	6	NOL7				0	0			High	1
	Checked	Confidence	Annotated Sequence	Modifications	Qvality PEP	Qvality q-value	# Protein Groups	# Proteins	# PSMs	Master Protein Accessions	Positions in Master Proteins	Modifications in Master Proteins	# Missed Cleavages	Theo. MH+ [Da]	Abundances (Scaled): F6: Sample	Quan Info	Found in Sample: [S6] F6: Sample	Confidence (by Search Engine): Sequest HT	Percolator q-Value (by Search Engine): Sequest HT	Percolator PEP (by Search Engine): Sequest HT	XCorr (by Search Engine): Sequest HT	Top Apex RT [min]
	FALSE	High	[K].FLSLANK.[R]		0.069847	0.00316595	1	1	1	Q9UMY1	Q9UMY1 [211-217]		0	792.461		No Quan Values	High	High	0.002608	0.05154	1.45
FALSE	Medium	Master Protein	Q9H4W6	Transcription factor COE3 OS=Homo sapiens OX=9606 GN=EBF3 PE=1 SV=2	0.012	1.248	3	1	1	1	596	64.8	8.66	0	1	development;metabolic process;regulation of biological process	nucleus	DNA binding;metal ion binding;protein binding	Pf01833	253738	ENSG00000108001.13	10	EBF3		Differentiation of white and brown adipocyte		1	0			High	1
	Checked	Confidence	Annotated Sequence	Modifications	Qvality PEP	Qvality q-value	# Protein Groups	# Proteins	# PSMs	Master Protein Accessions	Positions in Master Proteins	Modifications in Master Proteins	# Missed Cleavages	Theo. MH+ [Da]	Abundances (Scaled): F6: Sample	Quan Info	Found in Sample: [S6] F6: Sample	Confidence (by Search Engine): Sequest HT	Percolator q-Value (by Search Engine): Sequest HT	Percolator PEP (by Search Engine): Sequest HT	XCorr (by Search Engine): Sequest HT	Top Apex RT [min]
	FALSE	High	[R].FVYTALNEPTIDYGFQR.[L]		0.0761052	0.00331414	1	5	1	Q9H4W6	Q9H4W6 [343-359]		0	2034		No Quan Values	High	High	0.002714	0.05652	0.94
FALSE	Medium	Master Protein	Q92576	PHD finger protein 3 OS=Homo sapiens OX=9606 GN=PHF3 PE=1 SV=3	0.012	1.217	0	1	1	1	2039	229.3	6.96	1.64	1	development;metabolic process		metal ion binding;protein binding	Pf00628, Pf07500, Pf07744	23469	ENSG00000118482.11	6	PHF3				0	0			High	1
	Checked	Confidence	Annotated Sequence	Modifications	Qvality PEP	Qvality q-value	# Protein Groups	# Proteins	# PSMs	Master Protein Accessions	Positions in Master Proteins	Modifications in Master Proteins	# Missed Cleavages	Theo. MH+ [Da]	Abundances (Scaled): F6: Sample	Quan Info	Found in Sample: [S6] F6: Sample	Confidence (by Search Engine): Sequest HT	Percolator q-Value (by Search Engine): Sequest HT	Percolator PEP (by Search Engine): Sequest HT	XCorr (by Search Engine): Sequest HT	Top Apex RT [min]
	FALSE	High	[R].LNFIWK.[G]		0.0814848	0.003467	1	3	1	Q92576	Q92576 [1205-1210]		0	820.472		No Quan Values	High	High	0.002827	0.06074	1.64
FALSE	Medium	Master Protein	F5H367	CAP-Gly domain-containing linker protein 1 (Fragment) OS=Homo sapiens OX=9606 GN=CLIP1 PE=1 SV=1	0.012	1.209	12	1	1	1	83	8.9	8.5	0	1						ENSG00000130779.19	12			Regulation of Microtubule Cytoskeleton		1	0			High	1	Met-loss+Acetyl [N-Term]
	Checked	Confidence	Annotated Sequence	Modifications	Qvality PEP	Qvality q-value	# Protein Groups	# Proteins	# PSMs	Master Protein Accessions	Positions in Master Proteins	Modifications in Master Proteins	# Missed Cleavages	Theo. MH+ [Da]	Abundances (Scaled): F6: Sample	Quan Info	Found in Sample: [S6] F6: Sample	Confidence (by Search Engine): Sequest HT	Percolator q-Value (by Search Engine): Sequest HT	Percolator PEP (by Search Engine): Sequest HT	XCorr (by Search Engine): Sequest HT	Top Apex RT [min]
	FALSE	High	[-].MSMLKPSGLK.[A]	1xMet-loss+Acetyl [N-Term]	0.0828839	0.003467	1	6	1	F5H367	F5H367 [1-10]	F5H367 1xMet-loss+Acetyl [N-Term]	0	1002.57		No Quan Values	High	High	0.002827	0.06186	1.33
FALSE	Medium	Master Protein	Q86SJ6	Desmoglein-4 OS=Homo sapiens OX=9606 GN=DSG4 PE=2 SV=1	0.012	1.195	2	1	1	1	1040	113.8	4.56	0	1	cell death;cell differentiation;regulation of biological process;response to stimulus	cytoskeleton;membrane	metal ion binding	Pf00028, Pf01049	147409	ENSG00000175065.11	18	DSG4	Formation of the cornified envelope			3	0			High	1
	Checked	Confidence	Annotated Sequence	Modifications	Qvality PEP	Qvality q-value	# Protein Groups	# Proteins	# PSMs	Master Protein Accessions	Positions in Master Proteins	Modifications in Master Proteins	# Missed Cleavages	Theo. MH+ [Da]	Abundances (Scaled): F6: Sample	Quan Info	Found in Sample: [S6] F6: Sample	Confidence (by Search Engine): Sequest HT	Percolator q-Value (by Search Engine): Sequest HT	Percolator PEP (by Search Engine): Sequest HT	XCorr (by Search Engine): Sequest HT	Top Apex RT [min]
	FALSE	High	[K].TSYSASIEENCLSSELIR.[L]	1xCarbamidomethyl [C11]	0.0852654	0.00363299	1	1	1	Q86SJ6	Q86SJ6 [272-289]		0	2058.96		No Quan Values	High	High	0.002946	0.06381	0.97
FALSE	Medium	Master Protein	Q14674	Separin OS=Homo sapiens OX=9606 GN=ESPL1 PE=1 SV=3	0.014	1.18	1	1	1	1	2120	233	7.55	0	1	cell death;cell organization and biogenesis;metabolic process;regulation of biological process	cytoplasm;cytosol;nucleus	catalytic activity;protein binding	Pf03568	9700	ENSG00000135476.11	12	ESPL1	Separation of Sister Chromatids	Cell Cycle	Oocyte meiosis; Cell cycle	9	0			High	1
	Checked	Confidence	Annotated Sequence	Modifications	Qvality PEP	Qvality q-value	# Protein Groups	# Proteins	# PSMs	Master Protein Accessions	Positions in Master Proteins	Modifications in Master Proteins	# Missed Cleavages	Theo. MH+ [Da]	Abundances (Scaled): F6: Sample	Quan Info	Found in Sample: [S6] F6: Sample	Confidence (by Search Engine): Sequest HT	Percolator q-Value (by Search Engine): Sequest HT	Percolator PEP (by Search Engine): Sequest HT	XCorr (by Search Engine): Sequest HT	Top Apex RT [min]
	FALSE	High	[K].AAVETSFLDYGENLVQK.[W]		0.0882067	0.00397359	1	1	1	Q14674	Q14674 [964-980]		0	1883.94		No Quan Values	High	High	0.003196	0.06602	0.74
FALSE	Medium	Master Protein	C9J7L8	Acyl-coenzyme A thioesterase 9, mitochondrial OS=Homo sapiens OX=9606 GN=ACOT9 PE=1 SV=1	0.014	1.162	7	1	1	1	136	15.5	8.59	0	1			catalytic activity			ENSG00000123130.16	X					0	0			High	1
	Checked	Confidence	Annotated Sequence	Modifications	Qvality PEP	Qvality q-value	# Protein Groups	# Proteins	# PSMs	Master Protein Accessions	Positions in Master Proteins	Modifications in Master Proteins	# Missed Cleavages	Theo. MH+ [Da]	Abundances (Scaled): F6: Sample	Quan Info	Found in Sample: [S6] F6: Sample	Confidence (by Search Engine): Sequest HT	Percolator q-Value (by Search Engine): Sequest HT	Percolator PEP (by Search Engine): Sequest HT	XCorr (by Search Engine): Sequest HT	Top Apex RT [min]
	FALSE	High	[K].SLSPEQDIK.[F]		0.0917563	0.00412828	1	3	1	C9J7L8	C9J7L8 [98-106]		0	1016.53		No Quan Values	High	High	0.003308	0.06891	1.24
FALSE	Medium	Master Protein	Q8WZ42	Titin OS=Homo sapiens OX=9606 GN=TTN PE=1 SV=4	0.014	1.16	0	1	1	1	34350	3813.7	6.35	0	1	cell organization and biogenesis;cellular component movement;metabolic process;regulation of biological process;response to stimulus;transport	chromosome;cytoplasm;cytosol;extracellular;nucleus	catalytic activity;metal ion binding;nucleotide binding;protein binding;structural molecule activity	Pf00041, Pf00047, Pf00069, Pf02818, Pf07679, Pf07686, Pf07714, Pf09042, Pf10446, Pf13895, Pf13927	7273	ENSG00000155657.26	2	TTN	Platelet degranulation ; Striated Muscle Contraction	Striated Muscle Contraction	Dilated cardiomyopathy; Hypertrophic cardiomyopathy (HCM)	9	0			High	1
	Checked	Confidence	Annotated Sequence	Modifications	Qvality PEP	Qvality q-value	# Protein Groups	# Proteins	# PSMs	Master Protein Accessions	Positions in Master Proteins	Modifications in Master Proteins	# Missed Cleavages	Theo. MH+ [Da]	Abundances (Scaled): F6: Sample	Quan Info	Found in Sample: [S6] F6: Sample	Confidence (by Search Engine): Sequest HT	Percolator q-Value (by Search Engine): Sequest HT	Percolator PEP (by Search Engine): Sequest HT	XCorr (by Search Engine): Sequest HT	Top Apex RT [min]
	FALSE	High	[K].QEQMHVTHEQIR.[K]		0.092274	0.00412828	1	4	1	Q8WZ42	Q8WZ42 [503-514]		0	1535.74		No Quan Values	High	High	0.003308	0.06918	1.18
FALSE	Medium	Master Protein	Q96Q89	Kinesin-like protein KIF20B OS=Homo sapiens OX=9606 GN=KIF20B PE=1 SV=3	0.014	1.158	1	1	1	1	1820	210.5	5.67	0	1	cell division;cell organization and biogenesis;cellular component movement;regulation of biological process	cytoplasm;cytoskeleton;cytosol;nucleus	catalytic activity;motor activity;nucleotide binding;protein binding	Pf00225, Pf01576, Pf02463, Pf03961, Pf07851, Pf09726	9585	ENSG00000138182.14	10	KIF20B	COPI-dependent Golgi-to-ER retrograde traffic; Kinesins	Gastric Cancer Network 1		9	0			High	1
	Checked	Confidence	Annotated Sequence	Modifications	Qvality PEP	Qvality q-value	# Protein Groups	# Proteins	# PSMs	Master Protein Accessions	Positions in Master Proteins	Modifications in Master Proteins	# Missed Cleavages	Theo. MH+ [Da]	Abundances (Scaled): F6: Sample	Quan Info	Found in Sample: [S6] F6: Sample	Confidence (by Search Engine): Sequest HT	Percolator q-Value (by Search Engine): Sequest HT	Percolator PEP (by Search Engine): Sequest HT	XCorr (by Search Engine): Sequest HT	Top Apex RT [min]
	FALSE	High	[K].IREEVTQEFTQYWAQR.[E]		0.092274	0.00412828	1	1	1	Q96Q89	Q96Q89 [601-616]		1	2084.02		No Quan Values	High	High	0.003308	0.06945	1.15
FALSE	Medium	Master Protein	Q9H269	Vacuolar protein sorting-associated protein 16 homolog OS=Homo sapiens OX=9606 GN=VPS16 PE=1 SV=2	0.015	1.151	1	1	1	1	839	94.6	6.77	1.75	1	cell organization and biogenesis;metabolic process;regulation of biological process;transport	cytoplasm;endosome;membrane;vacuole	protein binding	Pf04840, Pf04841	64601	ENSG00000215305.9	20	VPS16				0	0			High	1
	Checked	Confidence	Annotated Sequence	Modifications	Qvality PEP	Qvality q-value	# Protein Groups	# Proteins	# PSMs	Master Protein Accessions	Positions in Master Proteins	Modifications in Master Proteins	# Missed Cleavages	Theo. MH+ [Da]	Abundances (Scaled): F6: Sample	Quan Info	Found in Sample: [S6] F6: Sample	Confidence (by Search Engine): Sequest HT	Percolator q-Value (by Search Engine): Sequest HT	Percolator PEP (by Search Engine): Sequest HT	XCorr (by Search Engine): Sequest HT	Top Apex RT [min]
	FALSE	High	[R].LPEVQGVSR.[I]		0.0938432	0.00446093	1	2	1	Q9H269	Q9H269 [475-483]		0	984.547		No Quan Values	High	High	0.003551	0.07059	1.75
FALSE	Medium	Master Protein	Q12873	Chromodomain-helicase-DNA-binding protein 3 OS=Homo sapiens OX=9606 GN=CHD3 PE=1 SV=3	0.017	1.126	2	1	1	1	2000	226.5	7.3	0	1	cell organization and biogenesis;metabolic process;regulation of biological process	cytoplasm;cytoskeleton;nucleus	catalytic activity;DNA binding;metal ion binding;nucleotide binding;protein binding;RNA binding	Pf00176, Pf00271, Pf00385, Pf00628, Pf06461, Pf06465, Pf08073, Pf08074, Pf13831	1107	ENSG00000170004.16	17	CHD3	SUMOylation of chromatin organization proteins; ERCC6 (CSB) and EHMT2 (G9a) positively regulate rRNA expression; Regulation of TP53 Activity through Acetylation; Regulation of PTEN gene transcription; HDACs deacetylate histones; RNA Polymerase I Transcription Initiation			25	0			High	1
	Checked	Confidence	Annotated Sequence	Modifications	Qvality PEP	Qvality q-value	# Protein Groups	# Proteins	# PSMs	Master Protein Accessions	Positions in Master Proteins	Modifications in Master Proteins	# Missed Cleavages	Theo. MH+ [Da]	Abundances (Scaled): F6: Sample	Quan Info	Found in Sample: [S6] F6: Sample	Confidence (by Search Engine): Sequest HT	Percolator q-Value (by Search Engine): Sequest HT	Percolator PEP (by Search Engine): Sequest HT	XCorr (by Search Engine): Sequest HT	Top Apex RT [min]
	FALSE	High	[K].SSATLLLTWGLEDVEHVFSEEDYHTLTNYK.[A]		0.0992523	0.00493313	1	3	1	Q12873	Q12873 [134-163]		0	3497.67		No Quan Values	High	High	0.003897	0.07479	1.02
FALSE	Medium	Master Protein	R4GMS4	Rho GTPase-activating protein 19 (Fragment) OS=Homo sapiens OX=9606 GN=ARHGAP19 PE=1 SV=1	0.018	1.062	6	1	1	1	300	33.6	6.18	0	1	regulation of biological process;response to stimulus			Pf00620		ENSG00000213390.10	10					0	0			High	1
	Checked	Confidence	Annotated Sequence	Modifications	Qvality PEP	Qvality q-value	# Protein Groups	# Proteins	# PSMs	Master Protein Accessions	Positions in Master Proteins	Modifications in Master Proteins	# Missed Cleavages	Theo. MH+ [Da]	Abundances (Scaled): F6: Sample	Quan Info	Found in Sample: [S6] F6: Sample	Confidence (by Search Engine): Sequest HT	Percolator q-Value (by Search Engine): Sequest HT	Percolator PEP (by Search Engine): Sequest HT	XCorr (by Search Engine): Sequest HT	Top Apex RT [min]
	FALSE	High	[R].QIEALQLLFLILPPPNR.[N]		0.114039	0.00540127	1	3	1	R4GMS4	R4GMS4 [223-239]		0	1975.17		No Quan Values	High	High	0.004359	0.08677	1.37
FALSE	Medium	Master Protein	Q9UK13	Zinc finger protein 221 OS=Homo sapiens OX=9606 GN=ZNF221 PE=1 SV=4	0.019	1.049	3	1	1	1	617	71.2	8.43	0	1												0	0			High	1
	Checked	Confidence	Annotated Sequence	Modifications	Qvality PEP	Qvality q-value	# Protein Groups	# Proteins	# PSMs	Master Protein Accessions	Positions in Master Proteins	Modifications in Master Proteins	# Missed Cleavages	Theo. MH+ [Da]	Abundances (Scaled): F6: Sample	Quan Info	Found in Sample: [S6] F6: Sample	Confidence (by Search Engine): Sequest HT	Percolator q-Value (by Search Engine): Sequest HT	Percolator PEP (by Search Engine): Sequest HT	XCorr (by Search Engine): Sequest HT	Top Apex RT [min]
	FALSE	High	[K].QSFSDVSVFDLHQQSHSGEK.[S]		0.117871	0.00571453	1	1	1	Q9UK13	Q9UK13 [177-196]		0	2262.04		No Quan Values	High	High	0.004588	0.08941	1.81
FALSE	Medium	Master Protein	Q9UBB9	Tuftelin-interacting protein 11 OS=Homo sapiens OX=9606 GN=TFIP11 PE=1 SV=1	0.019	1.018	3	1	1	1	837	96.8	5.67	0	1	cell organization and biogenesis;metabolic process;regulation of biological process;response to stimulus	cytoplasm;nucleus;spliceosomal complex	DNA binding;protein binding	Pf01585, Pf07842, Pf12457, Pf12656	24144	ENSG00000100109.16	22	TFIP11	mRNA Splicing - Major Pathway			4	0			High	1
	Checked	Confidence	Annotated Sequence	Modifications	Qvality PEP	Qvality q-value	# Protein Groups	# Proteins	# PSMs	Master Protein Accessions	Positions in Master Proteins	Modifications in Master Proteins	# Missed Cleavages	Theo. MH+ [Da]	Abundances (Scaled): F6: Sample	Quan Info	Found in Sample: [S6] F6: Sample	Confidence (by Search Engine): Sequest HT	Percolator q-Value (by Search Engine): Sequest HT	Percolator PEP (by Search Engine): Sequest HT	XCorr (by Search Engine): Sequest HT	Top Apex RT [min]
	FALSE	High	[K].EVENWNPLTDTVPIHSWIHPWLPLMQAR.[L]		0.125882	0.00616306	1	1	1	Q9UBB9	Q9UBB9 [535-562]		0	3379.7		No Quan Values	High	High	0.004822	0.096	1.11
FALSE	Medium	Master Protein	M0R061	Coatomer subunit epsilon OS=Homo sapiens OX=9606 GN=COPE PE=1 SV=1	0.02	1.014	14	1	1	1	146	16.4	9.76	0	1	transport		structural molecule activity	Pf04733		ENSG00000105669.13	19					0	0			High	1
	Checked	Confidence	Annotated Sequence	Modifications	Qvality PEP	Qvality q-value	# Protein Groups	# Proteins	# PSMs	Master Protein Accessions	Positions in Master Proteins	Modifications in Master Proteins	# Missed Cleavages	Theo. MH+ [Da]	Abundances (Scaled): F6: Sample	Quan Info	Found in Sample: [S6] F6: Sample	Confidence (by Search Engine): Sequest HT	Percolator q-Value (by Search Engine): Sequest HT	Percolator PEP (by Search Engine): Sequest HT	XCorr (by Search Engine): Sequest HT	Top Apex RT [min]
	FALSE	High	[K].FGVVLDEIKPSSAPELQAVR.[M]		0.127263	0.00616306	1	3	1	M0R061	M0R061 [66-85]		0	2155.18		No Quan Values	High	High	0.004917	0.09693	1.57
FALSE	Medium	Master Protein	Q9NRL3	Striatin-4 OS=Homo sapiens OX=9606 GN=STRN4 PE=1 SV=2	0.02	1.012	1	1	1	1	753	80.5	5.4	1.95	1		cytoplasm;membrane	protein binding	Pf00400, Pf08232	29888	ENSG00000090372.14	19	STRN4				0	0			High	1
	Checked	Confidence	Annotated Sequence	Modifications	Qvality PEP	Qvality q-value	# Protein Groups	# Proteins	# PSMs	Master Protein Accessions	Positions in Master Proteins	Modifications in Master Proteins	# Missed Cleavages	Theo. MH+ [Da]	Abundances (Scaled): F6: Sample	Quan Info	Found in Sample: [S6] F6: Sample	Confidence (by Search Engine): Sequest HT	Percolator q-Value (by Search Engine): Sequest HT	Percolator PEP (by Search Engine): Sequest HT	XCorr (by Search Engine): Sequest HT	Top Apex RT [min]
	FALSE	High	[K].QIEEQIKR.[N]		0.127263	0.00616306	1	4	1	Q9NRL3	Q9NRL3 [239-246]		1	1043.58		No Quan Values	High	High	0.004917	0.09735	1.95
FALSE	Medium	Master Protein	Q9NXV6	CDKN2A-interacting protein OS=Homo sapiens OX=9606 GN=CDKN2AIP PE=1 SV=3	0.02	1.011	4	1	1	1	580	61.1	9.01	0	1	regulation of biological process;response to stimulus	nucleus	protein binding;RNA binding	Pf11952	55602	ENSG00000168564.5	4	CDKN2AIP				0	0			High	1
	Checked	Confidence	Annotated Sequence	Modifications	Qvality PEP	Qvality q-value	# Protein Groups	# Proteins	# PSMs	Master Protein Accessions	Positions in Master Proteins	Modifications in Master Proteins	# Missed Cleavages	Theo. MH+ [Da]	Abundances (Scaled): F6: Sample	Quan Info	Found in Sample: [S6] F6: Sample	Confidence (by Search Engine): Sequest HT	Percolator q-Value (by Search Engine): Sequest HT	Percolator PEP (by Search Engine): Sequest HT	XCorr (by Search Engine): Sequest HT	Top Apex RT [min]
	FALSE	High	[K].LVAVGGFSPNVNHGELLNAAIEALK.[A]		0.127959	0.00616306	1	1	1	Q9NXV6	Q9NXV6 [451-475]		0	2533.38		No Quan Values	High	High	0.004917	0.09751	0.91
FALSE	Medium	Master Protein	O95059	Ribonuclease P protein subunit p14 OS=Homo sapiens OX=9606 GN=RPP14 PE=1 SV=3	0.022	0.977	16	1	1	1	124	13.7	7.75	0	1	metabolic process	nucleus	catalytic activity;RNA binding	Pf01900	11102	ENSG00000163684.11	3	RPP14	Major pathway of rRNA processing in the nucleolus and cytosol; tRNA processing in the nucleus		RNA transport	7	0			High	1
	Checked	Confidence	Annotated Sequence	Modifications	Qvality PEP	Qvality q-value	# Protein Groups	# Proteins	# PSMs	Master Protein Accessions	Positions in Master Proteins	Modifications in Master Proteins	# Missed Cleavages	Theo. MH+ [Da]	Abundances (Scaled): F6: Sample	Quan Info	Found in Sample: [S6] F6: Sample	Confidence (by Search Engine): Sequest HT	Percolator q-Value (by Search Engine): Sequest HT	Percolator PEP (by Search Engine): Sequest HT	XCorr (by Search Engine): Sequest HT	Top Apex RT [min]
	FALSE	High	[K].DLFGEVDAALPLDILTYEEK.[T]		0.137313	0.00662083	1	1	1	O95059	O95059 [50-69]		0	2251.14		No Quan Values	High	High	0.005491	0.1055	0.88
FALSE	Medium	Master Protein	Q2M3C6	Transmembrane protein 266 OS=Homo sapiens OX=9606 GN=TMEM266 PE=1 SV=2	0.022	0.964	2	1	1	1	531	58.4	4.72	0	1	transport	cytosol;membrane	transporter activity	Pf00520	123591	ENSG00000169758.12	15	C15orf27; TMEM266				0	0			High	1
	Checked	Confidence	Annotated Sequence	Modifications	Qvality PEP	Qvality q-value	# Protein Groups	# Proteins	# PSMs	Master Protein Accessions	Positions in Master Proteins	Modifications in Master Proteins	# Missed Cleavages	Theo. MH+ [Da]	Abundances (Scaled): F6: Sample	Quan Info	Found in Sample: [S6] F6: Sample	Confidence (by Search Engine): Sequest HT	Percolator q-Value (by Search Engine): Sequest HT	Percolator PEP (by Search Engine): Sequest HT	XCorr (by Search Engine): Sequest HT	Top Apex RT [min]
	FALSE	High	[R].LTQICQEQGFEIR.[Q]	1xCarbamidomethyl [C5]	0.141068	0.00662083	1	1	1	Q2M3C6	Q2M3C6 [248-260]		0	1621.8		No Quan Values	High	High	0.005491	0.1087	1.81
FALSE	Medium	Master Protein	O15265	Ataxin-7 OS=Homo sapiens OX=9606 GN=ATXN7 PE=1 SV=1	0.022	0.952	1	1	1	1	892	95.4	9.85	2.11	1	cell organization and biogenesis;metabolic process;regulation of biological process	cytoplasm;cytoskeleton;cytosol;nucleus	catalytic activity;protein binding	Pf08313	6314	ENSG00000163635.17	3	ATXN7	HATs acetylate histones; Ub-specific processing proteases			7	0			High	1
	Checked	Confidence	Annotated Sequence	Modifications	Qvality PEP	Qvality q-value	# Protein Groups	# Proteins	# PSMs	Master Protein Accessions	Positions in Master Proteins	Modifications in Master Proteins	# Missed Cleavages	Theo. MH+ [Da]	Abundances (Scaled): F6: Sample	Quan Info	Found in Sample: [S6] F6: Sample	Confidence (by Search Engine): Sequest HT	Percolator q-Value (by Search Engine): Sequest HT	Percolator PEP (by Search Engine): Sequest HT	XCorr (by Search Engine): Sequest HT	Top Apex RT [min]
	FALSE	High	[K].HLNAQLWK.[K]		0.144911	0.00677469	1	2	1	O15265	O15265 [554-561]		0	1009.56		No Quan Values	High	High	0.0056	0.1116	2.11
FALSE	Medium	Master Protein	O00159	Unconventional myosin-Ic OS=Homo sapiens OX=9606 GN=MYO1C PE=1 SV=4	0.022	0.95	1	1	1	1	1063	121.6	9.41	0	1	cell organization and biogenesis;regulation of biological process;response to stimulus;transport	cytoplasm;cytosol;membrane;nucleus	catalytic activity;motor activity;nucleotide binding;protein binding	Pf00063, Pf06017	4641	ENSG00000197879.14	17	MYO1C	Translocation of GLUT4 to the plasma membrane; Regulation of actin dynamics for phagocytic cup formation	Insulin Signaling		8	0			High	1
	Checked	Confidence	Annotated Sequence	Modifications	Qvality PEP	Qvality q-value	# Protein Groups	# Proteins	# PSMs	Master Protein Accessions	Positions in Master Proteins	Modifications in Master Proteins	# Missed Cleavages	Theo. MH+ [Da]	Abundances (Scaled): F6: Sample	Quan Info	Found in Sample: [S6] F6: Sample	Confidence (by Search Engine): Sequest HT	Percolator q-Value (by Search Engine): Sequest HT	Percolator PEP (by Search Engine): Sequest HT	XCorr (by Search Engine): Sequest HT	Top Apex RT [min]
	FALSE	High	[R].LLSVEGSTLR.[E]		0.145691	0.00692685	1	2	1	O00159	O00159 [341-350]		0	1074.62		No Quan Values	High	High	0.005714	0.1123	1.49
FALSE	Medium	Master Protein	G3V4X8	SNW domain-containing protein 1 OS=Homo sapiens OX=9606 GN=SNW1 PE=1 SV=1	0.023	0.937	4	1	1	1	374	43.3	9.7	0	1	metabolic process	spliceosomal complex		Pf02731		ENSG00000100603.13	14			RIG-I-like Receptor Signaling		1	0			High	1
	Checked	Confidence	Annotated Sequence	Modifications	Qvality PEP	Qvality q-value	# Protein Groups	# Proteins	# PSMs	Master Protein Accessions	Positions in Master Proteins	Modifications in Master Proteins	# Missed Cleavages	Theo. MH+ [Da]	Abundances (Scaled): F6: Sample	Quan Info	Found in Sample: [S6] F6: Sample	Confidence (by Search Engine): Sequest HT	Percolator q-Value (by Search Engine): Sequest HT	Percolator PEP (by Search Engine): Sequest HT	XCorr (by Search Engine): Sequest HT	Top Apex RT [min]
	FALSE	High	[R].YTPSQQGVAFNSGAK.[Q]		0.149644	0.00721032	1	3	1	G3V4X8	G3V4X8 [17-31]		0	1554.75		No Quan Values	High	High	0.005907	0.1156	0.91
FALSE	Medium	Master Protein	P42356	Phosphatidylinositol 4-kinase alpha OS=Homo sapiens OX=9606 GN=PI4KA PE=1 SV=4	0.023	0.894	1	1	1	1	2102	236.7	7.06	0	1	cell organization and biogenesis;metabolic process;regulation of biological process;response to stimulus	cytoplasm;cytosol;membrane	catalytic activity;nucleotide binding;protein binding	Pf00454, Pf00613	5297	ENSG00000241973.10	22	PI4KA	Synthesis of PIPs at the Golgi membrane; Synthesis of PIPs at the ER membrane	Ectoderm Differentiation	Inositol phosphate metabolism; Metabolic pathways; Phosphatidylinositol signaling system	10	0			High	1
	Checked	Confidence	Annotated Sequence	Modifications	Qvality PEP	Qvality q-value	# Protein Groups	# Proteins	# PSMs	Master Protein Accessions	Positions in Master Proteins	Modifications in Master Proteins	# Missed Cleavages	Theo. MH+ [Da]	Abundances (Scaled): F6: Sample	Quan Info	Found in Sample: [S6] F6: Sample	Confidence (by Search Engine): Sequest HT	Percolator q-Value (by Search Engine): Sequest HT	Percolator PEP (by Search Engine): Sequest HT	XCorr (by Search Engine): Sequest HT	Top Apex RT [min]
	FALSE	High	[K].SQLLAHQFIWNMK.[T]		0.164646	0.00751464	1	2	1	P42356	P42356 [1680-1692]		0	1615.84		No Quan Values	High	High	0.006242	0.1275	1.37
FALSE	Medium	Master Protein	H3BNA6	Synaptogyrin-3 (Fragment) OS=Homo sapiens OX=9606 GN=SYNGR3 PE=1 SV=8	0.025	0.824	5	1	1	1	177	19.4	11.25	0	1		membrane				ENSG00000127561.14	16					0	0			High	1
	Checked	Confidence	Annotated Sequence	Modifications	Qvality PEP	Qvality q-value	# Protein Groups	# Proteins	# PSMs	Master Protein Accessions	Positions in Master Proteins	Modifications in Master Proteins	# Missed Cleavages	Theo. MH+ [Da]	Abundances (Scaled): F6: Sample	Quan Info	Found in Sample: [S6] F6: Sample	Confidence (by Search Engine): Sequest HT	Percolator q-Value (by Search Engine): Sequest HT	Percolator PEP (by Search Engine): Sequest HT	XCorr (by Search Engine): Sequest HT	Top Apex RT [min]
	FALSE	High	[R].VASWPLLR.[F]		0.191476	0.00874339	1	1	1	H3BNA6	H3BNA6 [12-19]		0	941.557		No Quan Values	High	High	0.007255	0.1498	1.56
FALSE	Medium	Master Protein	O15213	WD repeat-containing protein 46 OS=Homo sapiens OX=9606 GN=WDR46 PE=1 SV=3	0.029	0.799	1	1	1	1	610	68	9.67	0	1	metabolic process	nucleus	protein binding;RNA binding	Pf00400, Pf08149	9277	ENSG00000227057.9	6	WDR46	Major pathway of rRNA processing in the nucleolus and cytosol; rRNA modification in the nucleus and cytosol			5	0			High	1
	Checked	Confidence	Annotated Sequence	Modifications	Qvality PEP	Qvality q-value	# Protein Groups	# Proteins	# PSMs	Master Protein Accessions	Positions in Master Proteins	Modifications in Master Proteins	# Missed Cleavages	Theo. MH+ [Da]	Abundances (Scaled): F6: Sample	Quan Info	Found in Sample: [S6] F6: Sample	Confidence (by Search Engine): Sequest HT	Percolator q-Value (by Search Engine): Sequest HT	Percolator PEP (by Search Engine): Sequest HT	XCorr (by Search Engine): Sequest HT	Top Apex RT [min]
	FALSE	High	[R].GTYQPLSTR.[T]		0.202549	0.00936274	1	1	1	O15213	O15213 [390-398]		0	1022.53		No Quan Values	High	High	0.007811	0.159	1.27
FALSE	Medium	Master Protein	A0A7P0T9G4	Chimeric ERCC6-PGBD3 protein OS=Homo sapiens OX=9606 GN=ERCC6 PE=4 SV=1	0.029	0.798	1	1	1	1	1440	162.3	7.9	0	1												0	0			High	1
	Checked	Confidence	Annotated Sequence	Modifications	Qvality PEP	Qvality q-value	# Protein Groups	# Proteins	# PSMs	Master Protein Accessions	Positions in Master Proteins	Modifications in Master Proteins	# Missed Cleavages	Theo. MH+ [Da]	Abundances (Scaled): F6: Sample	Quan Info	Found in Sample: [S6] F6: Sample	Confidence (by Search Engine): Sequest HT	Percolator q-Value (by Search Engine): Sequest HT	Percolator PEP (by Search Engine): Sequest HT	XCorr (by Search Engine): Sequest HT	Top Apex RT [min]
	FALSE	High	[R].VVIYDPDWNPSTDTQAR.[E]		0.202549	0.00936274	1	2	1	A0A7P0T9G4	A0A7P0T9G4 [876-892]		0	1976.93		No Quan Values	High	High	0.007811	0.1591	1.12
FALSE	Medium	Master Protein	A0A0C4DG74	Tudor domain-containing protein 5 (Fragment) OS=Homo sapiens OX=9606 GN=TDRD5 PE=1 SV=1	0.029	0.788	3	1	1	1	491	54.7	5.05	0	1	cell organization and biogenesis;metabolic process;regulation of biological process			Pf00567	163589	ENSG00000162782.15	1	TDRD5				0	0			High	1
	Checked	Confidence	Annotated Sequence	Modifications	Qvality PEP	Qvality q-value	# Protein Groups	# Proteins	# PSMs	Master Protein Accessions	Positions in Master Proteins	Modifications in Master Proteins	# Missed Cleavages	Theo. MH+ [Da]	Abundances (Scaled): F6: Sample	Quan Info	Found in Sample: [S6] F6: Sample	Confidence (by Search Engine): Sequest HT	Percolator q-Value (by Search Engine): Sequest HT	Percolator PEP (by Search Engine): Sequest HT	XCorr (by Search Engine): Sequest HT	Top Apex RT [min]
	FALSE	High	[K].DTWDDSWQPSGLVNGTK.[V]		0.206701	0.00936274	1	2	1	A0A0C4DG74	A0A0C4DG74 [300-316]		0	1905.86		No Quan Values	High	High	0.007811	0.1631	0.62
FALSE	Medium	Master Protein	J3KNC0	Transcription initiation factor IIA subunit 1 OS=Homo sapiens OX=9606 GN=GTF2A1 PE=1 SV=1	0.03	0.765	29	1	1	1	59	6.7	4.72	0	1	metabolic process			Pf03153		ENSG00000165417.11	14					0	0			High	1
	Checked	Confidence	Annotated Sequence	Modifications	Qvality PEP	Qvality q-value	# Protein Groups	# Proteins	# PSMs	Master Protein Accessions	Positions in Master Proteins	Modifications in Master Proteins	# Missed Cleavages	Theo. MH+ [Da]	Abundances (Scaled): F6: Sample	Quan Info	Found in Sample: [S6] F6: Sample	Confidence (by Search Engine): Sequest HT	Percolator q-Value (by Search Engine): Sequest HT	Percolator PEP (by Search Engine): Sequest HT	XCorr (by Search Engine): Sequest HT	Top Apex RT [min]
	FALSE	High	[R].DIFLDDGVDEQVLMELK.[T]	1xOxidation [M14]	0.217378	0.00997649	1	2	1	J3KNC0	J3KNC0 [27-43]		0	1994.96		No Quan Values	High	High	0.008256	0.1718	1.21
FALSE	High	Master Protein	A2NJV5	Immunoglobulin kappa variable 2-29 OS=Homo sapiens OX=9606 GN=IGKV2-29 PE=3 SV=2	0	21.202	19	4	105	3	120	13.1	7.28	265.61	4	cellular component movement;metabolic process;regulation of biological process;response to stimulus;transport	extracellular;membrane	catalytic activity	Pf07679, Pf07686	28920		2	IGKV2-29	FCERI mediated Ca+2 mobilization; Scavenging of heme from plasma; Classical antibody-mediated complement activation; FCERI mediated MAPK activation; FCERI mediated NF-kB activation; CD22 mediated BCR regulation; Regulation of Complement cascade; Immunoregulatory interactions between a Lymphoid and a non-Lymphoid cell; Cell surface interactions at the vascular wall; FCGR activation; Regulation of …			26	1	100	4.04546e+10	High	1
	Checked	Confidence	Annotated Sequence	Modifications	Qvality PEP	Qvality q-value	# Protein Groups	# Proteins	# PSMs	Master Protein Accessions	Positions in Master Proteins	Modifications in Master Proteins	# Missed Cleavages	Theo. MH+ [Da]	Abundances (Scaled): F6: Sample	Quan Info	Found in Sample: [S6] F6: Sample	Confidence (by Search Engine): Sequest HT	Percolator q-Value (by Search Engine): Sequest HT	Percolator PEP (by Search Engine): Sequest HT	XCorr (by Search Engine): Sequest HT	Top Apex RT [min]
	FALSE	High	[R].FSGSGSGTDFTLK.[I]		2.23998e-08	0.00020268	1	10	93	A2NJV5	A2NJV5 [87-99]		0	1303.62	100		High	High	0.0001837	9.395e-09	3.01	42.19
	FALSE	High	[R].FSGSGSGTDFTLKISR.[V]		5.86864e-11	0.00020268	1	10	4	A2NJV5	A2NJV5 [87-102]		1	1659.83	100		High	High	0.0001837	1.971e-11	4.51	50.04
	FALSE	High	[R].FSGVPDR.[F]		0.0532316	0.00250986	2	6	7	A2NJV5; A0A075B6R9	A2NJV5 [80-86]; A0A075B6R9 [80-86]		0	777.389	100	Shared	High	High	0.002003	0.03889	2.51	21.97
	FALSE	High	[R].FSGVPDRFSGSGSGTDFTLK.[I]		0.11467	0.00540127	1	4	1	A2NJV5	A2NJV5 [80-99]		1	2061.99	100		High	High	0.004359	0.08715	1.63	63.08
FALSE	High	Master Protein	K7EPC7	Breast cancer type 1 susceptibility protein OS=Homo sapiens OX=9606 GN=BRCA1 PE=1 SV=1	0	218.848	67	22	252	10	354	39.7	5.11	486.03	22	metabolic process;response to stimulus	nucleus	catalytic activity;DNA binding;metal ion binding	Pf00533		ENSG00000012048.20	17			miRNA Regulation of DNA Damage Response; Signaling Pathways in Glioblastoma; Hepatitis C and Hepatocellular Carcinoma; Pathways Affected in Adenoid Cystic Carcinoma; DNA Damage Response		5	15	100	2.63612e+10	High	1
	Checked	Confidence	Annotated Sequence	Modifications	Qvality PEP	Qvality q-value	# Protein Groups	# Proteins	# PSMs	Master Protein Accessions	Positions in Master Proteins	Modifications in Master Proteins	# Missed Cleavages	Theo. MH+ [Da]	Abundances (Scaled): F6: Sample	Quan Info	Found in Sample: [S6] F6: Sample	Confidence (by Search Engine): Sequest HT	Percolator q-Value (by Search Engine): Sequest HT	Percolator PEP (by Search Engine): Sequest HT	XCorr (by Search Engine): Sequest HT	Top Apex RT [min]
	FALSE	High	[R].EKPELTASTER.[V]		0.000204945	0.00020268	1	6	35	K7EPC7	K7EPC7 [126-136]		0	1260.64	100		High	High	0.0001837	0.0001207	1.78	14.76
	FALSE	High	[K].ELSSFTLGTGVHPIVVVQPDAWTEDNGFHAIGQMCEAPVVTR.[E]	1xCarbamidomethyl [C35]	7.34368e-05	0.00020268	2	5	9	C6YB45; K7EPC7	C6YB45 [104-145]; K7EPC7 [285-326]		0	4565.22	100	Shared	High	High	0.0001837	4.143e-05	2.45	101.1
	FALSE	High	[K].ELSSFTLGTGVHPIVVVQPDAWTEDNGFHAIGQMCEAPVVTR.[E]	1xCarbamidomethyl [C35]; 1xOxidation [M34]	0.00190328	0.00020268	2	5	6	C6YB45; K7EPC7	C6YB45 [104-145]; K7EPC7 [285-326]		0	4581.22	100	Shared	High	High	0.0001837	0.001212	1.72	103.18
	FALSE	High	[R].EWVLDSVALYQCQELDTYLIPQIPHSHY.[-]	1xCarbamidomethyl [C12]	1.26405e-05	0.00020268	2	5	2	C6YB45; K7EPC7	C6YB45 [146-173]; K7EPC7 [327-354]		0	3417.65	100	Shared	High	High	0.0001837	6.709e-06	2.75	108.17
	FALSE	High	[R].GLEICCYGPFTNMPTDQLEWMVQLCGASVVK.[E]	3xCarbamidomethyl [C5; C6; C25]	1.21027e-06	0.00020268	2	4	13	C6YB45; K7EPC7	C6YB45 [73-103]; K7EPC7 [254-284]		0	3603.64	100	Shared	High	High	0.0001837	5.886e-07	3.27	112.37
	FALSE	High	[K].HHITLTNLITEETTHVVMK.[T]		7.75349e-06	0.00020268	1	6	2	K7EPC7	K7EPC7 [163-181]		0	2217.17	100		High	High	0.0001837	4.041e-06	5.13	67.33
	FALSE	High	[K].HHITLTNLITEETTHVVMK.[T]	1xOxidation [M18]	3.49645e-09	0.00020268	1	6	2	K7EPC7	K7EPC7 [163-181]		0	2233.16	100		High	High	0.0001837	1.368e-09	4.62	60.37
	FALSE	High	[K].HHITLTNLITEETTHVVMKTDAEFVCER.[T]	1xCarbamidomethyl [C26]	0.00080991	0.00020268	1	6	1	K7EPC7	K7EPC7 [163-190]		1	3324.64	100		High	High	0.0001837	0.0005017	2.69	95.95
	FALSE	High	[R].KHHITLTNLITEETTHVVMK.[T]		1.26542e-12	0.00020268	1	6	46	K7EPC7	K7EPC7 [162-181]		1	2345.26	100		High	High	0.0001837	3.681e-13	5.21	59
	FALSE	High	[R].KHHITLTNLITEETTHVVMK.[T]	1xOxidation [M19]	1.62038e-08	0.00020268	1	6	9	K7EPC7	K7EPC7 [162-181]		1	2361.26	100		High	High	0.0001837	6.714e-09	4.35	56.24
	FALSE	High	[R].KHHITLTNLITEETTHVVMKTDAEFVCER.[T]	1xCarbamidomethyl [C27]	5.62295e-11	0.00020268	1	6	5	K7EPC7	K7EPC7 [162-190]		2	3452.73	100		High	High	0.0001837	1.885e-11	5.65	86.9
	FALSE	High	[R].KMLNEHDFEVR.[G]		3.0611e-07	0.00020268	2	4	6	C6YB45; K7EPC7	C6YB45 [37-47]; K7EPC7 [218-228]		1	1417.69	100	Shared	High	High	0.0001837	1.413e-07	3.34	35.94
	FALSE	High	[R].KMLNEHDFEVR.[G]	1xOxidation [M2]	2.25695e-06	0.00020268	2	4	7	C6YB45; K7EPC7	C6YB45 [37-47]; K7EPC7 [218-228]		1	1433.68	100	Shared	High	High	0.0001837	1.118e-06	1.91	25.74
	FALSE	High	[R].KMLNEHDFEVRGDVVNGR.[N]		1.51615e-07	0.00020268	2	4	1	C6YB45; K7EPC7	C6YB45 [37-54]; K7EPC7 [218-235]		2	2115.04	100	Shared	High	High	0.0001837	6.813e-08	2.87	42.71
	FALSE	High	[K].MLNEHDFEVR.[G]		1.35923e-06	0.00020268	2	4	16	C6YB45; K7EPC7	C6YB45 [38-47]; K7EPC7 [219-228]		0	1289.59	100	Shared	High	High	0.0001837	6.621e-07	3.11	40.82
	FALSE	High	[K].MLNEHDFEVR.[G]	1xOxidation [M1]	2.63126e-05	0.00020268	2	4	3	C6YB45; K7EPC7	C6YB45 [38-47]; K7EPC7 [219-228]		0	1305.59	100	Shared	High	High	0.0001837	1.435e-05	1.88	25.75
	FALSE	High	[K].MLNEHDFEVRGDVVNGR.[N]		0.000109237	0.00020268	2	4	1	C6YB45; K7EPC7	C6YB45 [38-54]; K7EPC7 [219-235]		1	1986.95	100	Shared	High	High	0.0001837	6.256e-05	3.78	47.42
	FALSE	High	[K].MLNEHDFEVRGDVVNGR.[N]	1xOxidation [M1]	0.0110309	0.000604516	2	4	1	C6YB45; K7EPC7	C6YB45 [38-54]; K7EPC7 [219-235]		1	2002.94	100	Shared	High	High	0.0004766	0.007528	2.28	43.89
	FALSE	High	[R].MSMVVSGLTPEEFMLVYK.[F]		7.06438e-08	0.00020268	1	6	15	K7EPC7	K7EPC7 [141-158]		0	2061.01	100		High	High	0.0001837	3.084e-08	3.23	103.75
	FALSE	High	[R].MSMVVSGLTPEEFMLVYK.[F]	1xOxidation [M]	2.50217e-07	0.00020268	1	6	11	K7EPC7	K7EPC7 [141-158]		0	2077.01	100		High	High	0.0001837	1.145e-07	3.63	98.93
	FALSE	High	[R].MSMVVSGLTPEEFMLVYK.[F]	2xOxidation [M3; M]	7.11788e-06	0.00020268	1	6	5	K7EPC7	K7EPC7 [141-158]		0	2093	100		High	High	0.0001837	3.699e-06	3.12	91.06
	FALSE	High	[R].MSMVVSGLTPEEFMLVYKFAR.[K]		1.06377e-07	0.00020268	1	6	1	K7EPC7	K7EPC7 [141-161]		1	2435.22	100		High	High	0.0001837	4.719e-08	4.52	109.06
	FALSE	High	[R].MSMVVSGLTPEEFMLVYKFAR.[K]	1xOxidation [M1]	8.43982e-07	0.00020268	1	6	2	K7EPC7	K7EPC7 [141-161]		1	2451.21	100		High	High	0.0001837	4.034e-07	3.18	103.42
	FALSE	High	[K].RMSMVVSGLTPEEFMLVYK.[F]		1.8016e-05	0.00020268	1	6	2	K7EPC7	K7EPC7 [140-158]		1	2217.11	100		High	High	0.0001837	9.646e-06	2.82	96.25
	FALSE	High	[K].TDAEFVCER.[T]	1xCarbamidomethyl [C7]	0.000144682	0.00020268	1	6	27	K7EPC7	K7EPC7 [182-190]		0	1126.48	100		High	High	0.0001837	8.393e-05	2.62	26.91
	FALSE	High	[R].TLKYFLGIAGGK.[W]		0.00229934	0.00020268	2	7	1	C6YB45; K7EPC7	C6YB45 [10-21]; K7EPC7 [191-202]		1	1267.74	100	Shared	High	High	0.0001837	0.001475	3.24	58.68
	FALSE	High	[K].VAESAQSPAAAHTTDTAGYNAMEESVSR.[E]		0.0496346	0.00217279	1	6	2	K7EPC7	K7EPC7 [98-125]		0	2851.28	100		High	High	0.001757	0.03613	1.83	32.39
	FALSE	High	[K].WVVSYFWVTQSIK.[E]		1.76888e-05	0.00020268	2	6	8	C6YB45; K7EPC7	C6YB45 [22-34]; K7EPC7 [203-215]		0	1642.86	100	Shared	High	High	0.0001837	9.472e-06	3.59	103.57
	FALSE	High	[K].WVVSYFWVTQSIKER.[K]		6.3629e-09	0.00020268	2	6	3	C6YB45; K7EPC7	C6YB45 [22-36]; K7EPC7 [203-217]		1	1928.01	100	Shared	High	High	0.0001837	2.538e-09	3.86	95.84
	FALSE	High	[K].YFLGIAGGK.[W]		0.00102764	0.00020268	2	7	9	C6YB45; K7EPC7	C6YB45 [13-21]; K7EPC7 [194-202]		0	925.514	100	Shared	High	High	0.0001837	0.0006397	2.21	52.26
	FALSE	High	[K].YFLGIAGGKWVVSYFWVTQSIKER.[K]		7.28352e-08	0.00020268	2	6	1	C6YB45; K7EPC7	C6YB45 [13-36]; K7EPC7 [194-217]		2	2834.5		No Quan Values	High	High	0.0001837	3.183e-08	3.35
FALSE	High	Master Protein	Q9BX63	Fanconi anemia group J protein OS=Homo sapiens OX=9606 GN=BRIP1 PE=1 SV=2	0	421.472	63	77	195	77	1249	140.8	6.92	411.75	77												0	0	100	3.6995e+09	High	1
	Checked	Confidence	Annotated Sequence	Modifications	Qvality PEP	Qvality q-value	# Protein Groups	# Proteins	# PSMs	Master Protein Accessions	Positions in Master Proteins	Modifications in Master Proteins	# Missed Cleavages	Theo. MH+ [Da]	Abundances (Scaled): F6: Sample	Quan Info	Found in Sample: [S6] F6: Sample	Confidence (by Search Engine): Sequest HT	Percolator q-Value (by Search Engine): Sequest HT	Percolator PEP (by Search Engine): Sequest HT	XCorr (by Search Engine): Sequest HT	Top Apex RT [min]
	FALSE	High	[K].AEDCIDTK.[L]	1xCarbamidomethyl [C4]	0.0102585	0.000396587	1	1	1	Q9BX63	Q9BX63 [1187-1194]		0	951.409	100		High	High	0.0003225	0.006995	2.14	13.14
	FALSE	High	[K].AEVQLSCCCACHSK.[D]	4xCarbamidomethyl [C7; C8; C9; C11]	3.02393e-07	0.00020268	1	1	1	Q9BX63	Q9BX63 [80-93]		0	1709.69	100		High	High	0.0001837	1.395e-07	2.23	18.55
	FALSE	High	[R].ALNQALGR.[C]		0.00771643	0.000396587	1	1	3	Q9BX63	Q9BX63 [824-831]		0	842.484	100		High	High	0.0003225	0.005202	2.3	18.87
	FALSE	High	[R].AVCCSLINWLEANAEYLVERDYESACK.[I]	3xCarbamidomethyl [C3; C4; C26]	0.00282885	0.00020268	1	1	1	Q9BX63	Q9BX63 [440-466]		1	3263.48		No Quan Values	High	High	0.0001837	0.001829	2.73
	FALSE	High	[K].AWDIEELVSLGK.[K]		1.4024e-05	0.00020268	1	1	1	Q9BX63	Q9BX63 [334-345]		0	1359.72	100		High	High	0.0001837	7.439e-06	3.03	100.83
	FALSE	High	[K].AYPSQLAMMNSILR.[G]		0.000107254	0.00020268	1	2	1	Q9BX63	Q9BX63 [21-34]		0	1594.81	100		High	High	0.0001837	6.129e-05	2.82	79.65
	FALSE	High	[K].AYPSQLAMMNSILR.[G]	1xOxidation [M8]	0.00608983	0.000396587	1	2	1	Q9BX63	Q9BX63 [21-34]		0	1610.8	100		High	High	0.0003225	0.004051	1.04	69.95
	FALSE	High	[K].AYPSQLAMMNSILR.[G]	2xOxidation [M8; M9]	0.0190905	0.000761509	1	2	1	Q9BX63	Q9BX63 [21-34]		0	1626.8	100		High	High	0.0005883	0.01331	0.98	53.33
	FALSE	High	[K].CMELLDGK.[N]	1xCarbamidomethyl [C1]	0.00616426	0.000396587	1	1	1	Q9BX63	Q9BX63 [298-305]		0	965.443	100		High	High	0.0003225	0.004114	3.09	39.05
	FALSE	High	[K].CMELLDGK.[N]	1xCarbamidomethyl [C1]; 1xOxidation [M2]	0.00647115	0.000396587	1	1	3	Q9BX63	Q9BX63 [298-305]		0	981.438		No Quan Values	High	High	0.0003225	0.004316	2.16
	FALSE	High	[R].DELDSMVNNNIR.[K]		1.6845e-05	0.00020268	1	1	1	Q9BX63	Q9BX63 [420-431]		0	1419.65		No Quan Values	High	High	0.0001837	9.042e-06	2.59
	FALSE	High	[R].DELDSMVNNNIR.[K]	1xOxidation [M6]	4.7269e-06	0.00020268	1	1	2	Q9BX63	Q9BX63 [420-431]		0	1435.65	100		High	High	0.0001837	2.409e-06	2.41	34.78
	FALSE	High	[R].DENDDFQVEK.[K]		0.000288535	0.00020268	1	1	1	Q9BX63	Q9BX63 [149-158]		0	1238.52	100		High	High	0.0001837	0.0001717	1.79	27.38
	FALSE	High	[K].DFTNNDMNQGTSR.[H]		5.53672e-07	0.00020268	1	1	4	Q9BX63	Q9BX63 [94-106]		0	1499.62	100		High	High	0.0001837	2.608e-07	3.37	23.82
	FALSE	High	[K].DFTNNDMNQGTSR.[H]	1xOxidation [M7]	7.98828e-07	0.00020268	1	1	2	Q9BX63	Q9BX63 [94-106]		0	1515.61	100		High	High	0.0001837	3.815e-07	2.86	15.46
	FALSE	High	[K].DGALLVAVCR.[G]	1xCarbamidomethyl [C9]	0.000978657	0.00020268	1	2	6	Q9BX63	Q9BX63 [753-762]		0	1073.58	100		High	High	0.0001837	0.0006099	2.71	49.24
	FALSE	High	[R].DHTCVHPEVVGNFNR.[N]	1xCarbamidomethyl [C4]	9.01356e-09	0.00020268	1	1	3	Q9BX63	Q9BX63 [280-294]		0	1780.82	100		High	High	0.0001837	3.638e-09	3.85	33.44
	FALSE	High	[K].DLQVELK.[R]		0.137313	0.00662083	1	1	1	Q9BX63	Q9BX63 [791-797]		0	844.477	100		High	High	0.005491	0.1053	2.29	37.5
	FALSE	High	[K].DLQVELKR.[Q]		0.181843	0.00828702	1	1	1	Q9BX63	Q9BX63 [791-798]		1	1000.58	100		High	High	0.006917	0.142	1.98	27.86
	FALSE	High	[K].DRTNIQDNESTLEVTSLK.[Y]		9.29983e-08	0.00020268	1	1	1	Q9BX63	Q9BX63 [898-915]		1	2063.03	100		High	High	0.0001837	4.108e-08	4.69	47.71
	FALSE	High	[R].DYESACK.[I]	1xCarbamidomethyl [C6]	0.0670948	0.00316595	1	1	1	Q9BX63	Q9BX63 [460-466]		0	872.345	100		High	High	0.002489	0.04944	1.32	12.25
	FALSE	High	[K].EKNDPVFLEEAGK.[A]		6.49457e-06	0.00020268	1	1	2	Q9BX63	Q9BX63 [967-979]		1	1475.74	100		High	High	0.0001837	3.362e-06	3.58	38.27
	FALSE	High	[K].EKNDPVFLEEAGKAEK.[I]		0.000234424	0.00020268	1	1	1	Q9BX63	Q9BX63 [967-982]		2	1803.91	100		High	High	0.0001837	0.0001384	2.65	37.06
	FALSE	High	[R].ELIQDADIIFCPYNYLLDAQIR.[E]	1xCarbamidomethyl [C11]	3.29159e-08	0.00020268	1	1	1	Q9BX63	Q9BX63 [357-378]		0	2683.34	100		High	High	0.0001837	1.398e-08	3.69	111.67
	FALSE	High	[K].EQVVILDEAHNIEDCAR.[E]	1xCarbamidomethyl [C15]	6.591e-11	0.00020268	1	1	2	Q9BX63	Q9BX63 [387-403]		0	2010.95	100		High	High	0.0001837	2.218e-11	4.49	61.46
	FALSE	High	[R].ESASYSVTEVQLR.[F]		1.43607e-06	0.00020268	1	1	1	Q9BX63	Q9BX63 [404-416]		0	1468.73	100		High	High	0.0001837	7.03e-07	3.09	47.43
	FALSE	High	[R].ESMDLNLK.[E]	1xOxidation [M3]	0.0295364	0.000925259	1	1	1	Q9BX63	Q9BX63 [379-386]		0	965.461	100		High	High	0.0007077	0.02097	2.34	19.12
	FALSE	High	[R].EVKAEDCIDTK.[L]	1xCarbamidomethyl [C7]	5.41067e-05	0.00020268	1	1	1	Q9BX63	Q9BX63 [1184-1194]		1	1307.61	100		High	High	0.0001837	3.015e-05	2.64	16.75
	FALSE	High	[R].FARDELDSMVNNNIR.[K]		5.27261e-07	0.00020268	1	1	1	Q9BX63	Q9BX63 [417-431]		1	1793.86	100		High	High	0.0001837	2.473e-07	3.96	55.28
	FALSE	High	[K].GEKDGALLVAVCR.[G]	1xCarbamidomethyl [C12]	1.99877e-05	0.00020268	1	2	1	Q9BX63	Q9BX63 [750-762]		1	1387.74	100		High	High	0.0001837	1.075e-05	2.52	39.87
	FALSE	High	[R].GKVSEGLDFSDDNAR.[A]		7.47442e-06	0.00020268	1	2	2	Q9BX63	Q9BX63 [763-777]		1	1609.75	100		High	High	0.0001837	3.879e-06	2.75	35.29
	FALSE	High	[K].GLFMVLDYLFR.[Q]		0.00298832	0.00020268	1	2	1	Q9BX63	Q9BX63 [529-539]		0	1373.73		No Quan Values	High	High	0.0001837	0.001938	2.18
	FALSE	High	[K].GLFMVLDYLFR.[Q]	1xOxidation [M4]	0.0332614	0.00111214	1	2	1	Q9BX63	Q9BX63 [529-539]		0	1389.72		No Quan Values	High	High	0.0008446	0.02375	1.67
	FALSE	High	[K].GLFMVLDYLFRQNSR.[DF]		0.180902	0.00813325	1	2	1	Q9BX63	Q9BX63 [529-543]		1	1858.96		No Quan Values	High	High	0.006808	0.1413	0.85
	FALSE	High	[R].HCFGTEVHNLDAK.[V]	1xCarbamidomethyl [C2]	5.35473e-11	0.00020268	1	1	2	Q9BX63	Q9BX63 [174-186]		0	1527.7	100		High	High	0.0001837	1.787e-11	4.72	23.9
	FALSE	High	[R].HFNYPSTPPSER.[N]		5.67776e-06	0.00020268	1	1	8	Q9BX63	Q9BX63 [107-118]		0	1431.67	100		High	High	0.0001837	2.909e-06	2.81	28.01
	FALSE	High	[R].HRNDWGALILVDDRFR.[N]		1.55758e-12	0.00020268	1	1	1	Q9BX63	Q9BX63 [835-850]		2	1983.03	100		High	High	0.0001837	4.553e-13	6.79	67.79
	FALSE	High	[R].KEKNDPVFLEEAGK.[A]		2.37e-06	0.00020268	1	1	1	Q9BX63	Q9BX63 [966-979]		2	1603.83	100		High	High	0.0001837	1.181e-06	3.6	27.99
	FALSE	High	[R].KKDHEPLR.[A]		0.00696018	0.000396587	1	1	1	Q9BX63	Q9BX63 [432-439]		2	1022.57	100		High	High	0.0003225	0.004659	1.88	10.62
	FALSE	High	[K].KQASIYRDENDDFQVEK.[K]		0.000829933	0.00020268	1	1	1	Q9BX63	Q9BX63 [142-158]		2	2084.99	100		High	High	0.0001837	0.000513	3.92	34.01
	FALSE	High	[K].IAIQQTYSWTNQIDISDK.[N]		6.69603e-06	0.00020268	1	1	15	Q9BX63	Q9BX63 [550-567]		0	2124.06	100		High	High	0.0001837	3.455e-06	1.65	101.75
	FALSE	High	[K].IAIQQTYSWTNQIDISDKNGLLVLPK.[N]		0.058415	0.00285844	1	1	1	Q9BX63	Q9BX63 [550-575]		1	2958.59	100		High	High	0.002256	0.04278	1.05	95.67
	FALSE	High	[R].LANNSDCILAK.[D]	1xCarbamidomethyl [C7]	7.07453e-06	0.00020268	1	1	6	Q9BX63	Q9BX63 [1158-1168]		0	1218.61	100		High	High	0.0001837	3.676e-06	2.44	26.8
	FALSE	High	[K].ICVQELQCPK.[I]	2xCarbamidomethyl [C2; C8]	7.2545e-05	0.00020268	1	1	1	Q9BX63	Q9BX63 [941-950]		0	1274.62	100		High	High	0.0001837	4.108e-05	2.42	38.99
	FALSE	High	[K].IDATLTR.[K]		0.0710587	0.00331414	1	1	1	Q9BX63	Q9BX63 [1079-1085]		0	789.446	100		High	High	0.002608	0.05271	2.46	19.04
	FALSE	High	[K].IDDIDGNVK.[T]		0.000306709	0.00020268	1	1	2	Q9BX63	Q9BX63 [1206-1214]		0	988.495	100		High	High	0.0001837	0.0001825	2.5	21.69
	FALSE	High	[K].LNGILHIEESKIDDIDGNVK.[T]		2.51931e-06	0.00020268	1	1	1	Q9BX63	Q9BX63 [1195-1214]		1	2222.17	100		High	High	0.0001837	1.254e-06	3.84	62.77
	FALSE	High	[K].INSFSPQKPPGHCSR.[C]	1xCarbamidomethyl [C13]	5.49904e-08	0.00020268	1	1	1	Q9BX63	Q9BX63 [202-216]		0	1711.83	100		High	High	0.0001837	2.381e-08	3.41	17.85
	FALSE	High	[K].LNSPLEK.[I]		0.0190905	0.000761509	1	1	3	Q9BX63	Q9BX63 [195-201]		0	800.451	100		High	High	0.0005883	0.01333	1.68	19.17
	FALSE	High	[R].IRPLETTQQIR.[K]		0.000445179	0.00020268	1	1	2	Q9BX63	Q9BX63 [161-171]		0	1354.78	100		High	High	0.0001837	0.0002691	2.72	27.69
	FALSE	High	[K].ISDQHTLQTFQGMCK.[A]	1xCarbamidomethyl [C14]	0.00123414	0.00020268	1	1	1	Q9BX63	Q9BX63 [319-333]		0	1793.83	100		High	High	0.0001837	0.0007734	1.86	44.7
	FALSE	High	[K].ISPIYGK.[E]		0.137313	0.00662083	1	2	1	Q9BX63	Q9BX63 [504-510]		0	777.451	100		High	High	0.005491	0.1055	2.11	23.17
	FALSE	High	[K].IWSGNEMLLTLHK.[M]		2.7611e-06	0.00020268	1	1	1	Q9BX63	Q9BX63 [467-479]		0	1541.81	100		High	High	0.0001837	1.38e-06	4.22	66.13
	FALSE	High	[K].IWSGNEMLLTLHK.[M]	1xOxidation [M7]	3.13908e-06	0.00020268	1	1	2	Q9BX63	Q9BX63 [467-479]		0	1557.81	100		High	High	0.0001837	1.574e-06	3.33	66.12
	FALSE	High	[K].MGITTATFPILQGHFSAVLQK.[E]		2.68864e-09	0.00020268	1	2	5	Q9BX63	Q9BX63 [480-500]		0	2260.22	100		High	High	0.0001837	1.038e-09	5.43	97.35
	FALSE	High	[K].MGITTATFPILQGHFSAVLQK.[E]	1xOxidation [M1]	3.87913e-09	0.00020268	1	2	6	Q9BX63	Q9BX63 [480-500]		0	2276.21	100		High	High	0.0001837	1.523e-09	5.28	88.25
	FALSE	High	[K].MGITTATFPILQGHFSAVLQKEEK.[I]		4.17421e-09	0.00020268	1	2	2	Q9BX63	Q9BX63 [480-503]		1	2646.4	100		High	High	0.0001837	1.643e-09	5	88
	FALSE	High	[K].NDPVFLEEAGK.[A]		0.000252253	0.00020268	1	1	1	Q9BX63	Q9BX63 [969-979]		0	1218.6	100		High	High	0.0001837	0.0001488	1.55	47.5
	FALSE	High	[R].NDWGALILVDDRFR.[N]		2.82535e-08	0.00020268	1	1	2	Q9BX63	Q9BX63 [837-850]		1	1689.87	100		High	High	0.0001837	1.192e-08	3.47	88.08
	FALSE	High	[K].NGLLVLPK.[N]		0.0122245	0.000761509	1	1	1	Q9BX63	Q9BX63 [568-575]		0	853.551	100		High	High	0.0005883	0.008404	2.65	50.97
	FALSE	High	[K].NSPLPSSIISR.[K]		2.27239e-05	0.00020268	1	1	1	Q9BX63	Q9BX63 [955-965]		0	1170.65	100		High	High	0.0001837	1.228e-05	2.69	47.79
	FALSE	High	[K].QASIYRDENDDFQVEK.[K]		0.000328024	0.00020268	1	1	2	Q9BX63	Q9BX63 [143-158]		1	1956.89	100		High	High	0.0001837	0.000196	2.88	39.1
	FALSE	High	[K].QGNSQESSNTIK.[K]		0.069847	0.00316595	1	1	1	Q9BX63	Q9BX63 [223-234]		0	1292.61	100		High	High	0.002608	0.05158	0.98	11.54
	FALSE	High	[K].QHCLLESPTGSGK.[S]	1xCarbamidomethyl [C3]	9.5883e-08	0.00020268	1	2	6	Q9BX63	Q9BX63 [40-52]		0	1413.68	100		High	High	0.0001837	4.243e-08	3.18	22.94
	FALSE	High	[R].QQIQHHSTFESALESLAEFSK.[K]		8.85622e-08	0.00020268	1	1	3	Q9BX63	Q9BX63 [866-886]		0	2417.17	100		High	High	0.0001837	3.905e-08	3.8	78.49
	FALSE	High	[R].QWYEIQAYR.[A]		0.000571846	0.00020268	1	1	2	Q9BX63	Q9BX63 [815-823]		0	1256.61	100		High	High	0.0001837	0.000348	1.56	57.24
	FALSE	High	[K].RHCFGTEVHNLDAK.[V]	1xCarbamidomethyl [C3]	2.14312e-10	0.00020268	1	1	1	Q9BX63	Q9BX63 [173-186]		1	1683.8	100		High	High	0.0001837	7.562e-11	4.33	18.86
	FALSE	High	[K].RIRPLETTQQIR.[K]		0.0023561	0.00020268	1	1	1	Q9BX63	Q9BX63 [160-171]		1	1510.88	100		High	High	0.0001837	0.001514	3.65	23.86
	FALSE	High	[K].RVSWSSFNSLGQYFTGK.[I]		1.26224e-07	0.00020268	1	1	3	Q9BX63	Q9BX63 [999-1015]		1	1963.97	100		High	High	0.0001837	5.64e-08	4.24	78.96
	FALSE	High	[K].SCYFYHGVHK.[I]	1xCarbamidomethyl [C2]	4.7302e-05	0.00020268	1	1	1	Q9BX63	Q9BX63 [309-318]		0	1297.58	100		High	High	0.0001837	2.623e-05	2.62	19.02
	FALSE	High	[K].SFSSELGVTFTIQLEANHIIK.[N]		2.47001e-08	0.00020268	1	1	12	Q9BX63	Q9BX63 [622-642]		0	2334.23	100		High	High	0.0001837	1.036e-08	2.19	107.47
	FALSE	High	[K].SLALLCSALAWQQSLSGKPADEGVSEK.[A]	1xCarbamidomethyl [C6]	6.07902e-13	0.00020268	1	1	2	Q9BX63	Q9BX63 [53-79]		0	2845.44	100		High	High	0.0001837	1.718e-13	4.96	102.15
	FALSE	High	[K].TAVHVLNFWCLNPAVAFSDINGK.[V]	1xCarbamidomethyl [C10]	1.70521e-05	0.00020268	1	1	3	Q9BX63	Q9BX63 [584-606]		0	2573.3	100		High	High	0.0001837	9.134e-06	3.52	108.73
	FALSE	High	[R].TAYSGVPMTILSSR.[D]		0.000268142	0.00020268	1	1	1	Q9BX63	Q9BX63 [266-279]		0	1482.76		No Quan Values	High	High	0.0001837	0.0001594	2.9
	FALSE	High	[R].TAYSGVPMTILSSR.[D]	1xOxidation [M8]	0.00347989	0.00020268	1	1	2	Q9BX63	Q9BX63 [266-279]		0	1498.76		No Quan Values	High	High	0.0001837	0.00227	1.74
	FALSE	High	[K].TNFDELLQVYYDAIK.[Y]		2.40084e-05	0.00020268	1	2	2	Q9BX63	Q9BX63 [733-747]		0	1831.91	100		High	High	0.0001837	1.302e-05	2.38	111.06
	FALSE	High	[R].TNIQDNESTLEVTSLK.[Y]		1.95052e-05	0.00020268	1	1	1	Q9BX63	Q9BX63 [900-915]		0	1791.9	100		High	High	0.0001837	1.049e-05	3.08	50.57
	FALSE	High	[K].TTWINELELGK.[T]		3.1413e-05	0.00020268	1	1	2	Q9BX63	Q9BX63 [1215-1225]		0	1303.69	100		High	High	0.0001837	1.725e-05	2.42	72.72
	FALSE	High	[K].TVLPFTDK.[C]		0.0158439	0.000761509	1	1	4	Q9BX63	Q9BX63 [1045-1052]		0	920.509	100		High	High	0.0005883	0.01097	1.61	42.9
	FALSE	High	[K].TVIVEPQGGEK.[T]		5.05901e-05	0.00020268	1	2	6	Q9BX63	Q9BX63 [722-732]		0	1156.62	100		High	High	0.0001837	2.816e-05	2.48	19.44
	FALSE	High	[K].VLNVSIK.[D]		0.0320985	0.00111214	1	1	9	Q9BX63	Q9BX63 [891-897]		0	772.493	100		High	High	0.0008446	0.02295	1.59	28.83
	FALSE	High	[K].VLNVSIKDR.[T]		0.00744063	0.000396587	1	1	1	Q9BX63	Q9BX63 [891-899]		1	1043.62	100		High	High	0.0003225	0.005014	2.25	25.6
	FALSE	High	[K].VSEGLDFSDDNAR.[A]		1.28651e-06	0.00020268	1	2	2	Q9BX63	Q9BX63 [765-777]		0	1424.63	100		High	High	0.0001837	6.236e-07	2.3	39.62
	FALSE	High	[R].VSWSSFNSLGQYFTGK.[I]		0.00201067	0.00020268	1	1	1	Q9BX63	Q9BX63 [1000-1015]		0	1807.86	100		High	High	0.0001837	0.001286	1.64	98.44
	FALSE	High	[R].WLSTGLWHNLELVK.[T]		2.31443e-05	0.00020268	1	2	3	Q9BX63	Q9BX63 [708-721]		0	1695.92	100		High	High	0.0001837	1.255e-05	2.13	86.99
	FALSE	High	[K].YSTSPYLLEAASHLSPENFVEDEAK.[I]		0.0674817	0.00316595	1	1	1	Q9BX63	Q9BX63 [916-940]		0	2797.32	100		High	High	0.002489	0.0498	1.62	97.76
FALSE	High	Master Protein	P15880	40S ribosomal protein S2 OS=Homo sapiens OX=9606 GN=RPS2 PE=1 SV=2	0	107.759	53	16	83	16	293	31.3	10.24	156.55	16	cell organization and biogenesis;metabolic process;regulation of biological process;transport	cytosol;membrane;nucleus;ribosome	protein binding;RNA binding;structural molecule activity	Pf00333, Pf03719	6187	ENSG00000140988.15	16	RPS2	Peptide chain elongation; Protein methylation; Eukaryotic Translation Termination; Viral mRNA Translation; RMTs methylate histone arginines; Formation of the ternary complex, and subsequently, the 43S complex; L13a-mediated translational silencing of Ceruloplasmin expression; Selenocysteine synthesis; Nonsense Mediated Decay (NMD) independent of the Exon Junction Complex (EJC); Nonsense Mediated …	Cytoplasmic Ribosomal Proteins	Ribosome	44	0	100	3.21032e+09	High	1
	Checked	Confidence	Annotated Sequence	Modifications	Qvality PEP	Qvality q-value	# Protein Groups	# Proteins	# PSMs	Master Protein Accessions	Positions in Master Proteins	Modifications in Master Proteins	# Missed Cleavages	Theo. MH+ [Da]	Abundances (Scaled): F6: Sample	Quan Info	Found in Sample: [S6] F6: Sample	Confidence (by Search Engine): Sequest HT	Percolator q-Value (by Search Engine): Sequest HT	Percolator PEP (by Search Engine): Sequest HT	XCorr (by Search Engine): Sequest HT	Top Apex RT [min]
	FALSE	High	[K].AEDKEWMPVTK.[L]		0.000372916	0.00020268	1	4	2	P15880	P15880 [55-65]		1	1333.65	100		High	High	0.0001837	0.0002236	3.58	33.92
	FALSE	High	[K].AEDKEWMPVTK.[L]	1xOxidation [M7]	7.99943e-05	0.00020268	1	4	6	P15880	P15880 [55-65]		1	1349.64	100		High	High	0.0001837	4.545e-05	2.46	22.16
	FALSE	High	[K].AFVAIGDYNGHVGLGVK.[C]		4.32696e-10	0.00020268	1	6	8	P15880	P15880 [126-142]		0	1716.91	100		High	High	0.0001837	1.562e-10	4.02	60.09
	FALSE	High	[K].ATFDAISK.[T]		0.00771643	0.000396587	1	3	3	P15880	P15880 [239-246]		0	852.446	100		High	High	0.0003225	0.005196	1.72	25.27
	FALSE	High	[K-].ESEIIDFFLGASLK.[D]		1.09756e-06	0.00020268	1	6	1	P15880	P15880 [90-103]		0	1568.82		No Quan Values	High	High	0.0001837	5.318e-07	3.78
	FALSE	High	[K-].ESEIIDFFLGASLKDEVLK.[I]		8.93294e-13	0.00020268	1	5	13	P15880	P15880 [90-108]		1	2153.14	100		High	High	0.0001837	2.554e-13	4.93	110.82
	FALSE	High	[R].GCTATLGNFAK.[A]	1xCarbamidomethyl [C2]	0.000113316	0.00020268	1	3	1	P15880	P15880 [228-238]		0	1139.55	100		High	High	0.0001837	6.529e-05	2.54	36.9
	FALSE	High	[R].GTGIVSAPVPK.[K]		0.000512317	0.00020268	1	6	3	P15880	P15880 [201-211]		0	1025.6	100		High	High	0.0001837	0.0003106	2.6	31.69
	FALSE	High	[K].KLLMMAGIDDCYTSAR.[G]	1xCarbamidomethyl [C11]	1.85616e-06	0.00020268	1	5	19	P15880	P15880 [212-227]		1	1844.87	100		High	High	0.0001837	9.147e-07	2.81	58.53
	FALSE	High	[K].KLLMMAGIDDCYTSAR.[G]	1xCarbamidomethyl [C11]; 1xOxidation [M]	1.41761e-07	0.00020268	1	5	4	P15880	P15880 [212-227]		1	1860.87	100		High	High	0.0001837	6.33e-08	4.27	53.43
	FALSE	High	[K].KLLMMAGIDDCYTSAR.[G]	1xCarbamidomethyl [C11]; 2xOxidation [M4; M5]	7.65385e-07	0.00020268	1	5	3	P15880	P15880 [212-227]		1	1876.86	100		High	High	0.0001837	3.64e-07	3.56	42.2
	FALSE	High	[K].IGKPHTVPCK.[V]	1xCarbamidomethyl [C9]	7.03625e-05	0.00020268	1	5	1	P15880	P15880 [174-183]		0	1136.62	100		High	High	0.0001837	3.966e-05	2.66	12.01
	FALSE	High	[K].IGKPHTVPCKVTGR.[C]	1xCarbamidomethyl [C9]	1.96108e-06	0.00020268	1	5	1	P15880	P15880 [174-187]		1	1549.86	100		High	High	0.0001837	9.696e-07	3.86	13.23
	FALSE	High	[K].LLMMAGIDDCYTSAR.[G]	1xCarbamidomethyl [C10]	1.62038e-08	0.00020268	1	5	6	P15880	P15880 [213-227]		0	1716.78	100		High	High	0.0001837	6.707e-09	2.44	67.77
	FALSE	High	[K].LLMMAGIDDCYTSAR.[G]	1xCarbamidomethyl [C10]; 1xOxidation [M3]	0.0018574	0.00020268	1	5	1	P15880	P15880 [213-227]		0	1732.77		No Quan Values	High	High	0.0001837	0.001182	0.77
	FALSE	High	[K].LSIVPVR.[R]		0.141068	0.00662083	1	6	2	P15880	P15880 [160-166]		0	783.509	100		High	High	0.005491	0.1081	1.35	40.03
	FALSE	High	[K].SLEEIYLFSLPIK.[EQA]		0.000191626	0.00020268	1	7	2	P15880	P15880 [77-89]		0	1551.87		No Quan Values	High	High	0.0001837	0.0001125	2.98
	FALSE	High	[K].SPYQEFTDHLVK.[T]		8.96509e-08	0.00020268	1	3	4	P15880	P15880 [264-275]		0	1463.72	100		High	High	0.0001837	3.935e-08	3.85	56.64
	FALSE	High	[K].TYSYLTPDLWK.[E]		0.000173783	0.00020268	1	3	2	P15880	P15880 [247-257]		0	1386.69	100		High	High	0.0001837	0.0001011	2.44	73.37
	FALSE	High	[K].TYSYLTPDLWKETVFTK.[S]		0.00317604	0.00020268	1	3	1	P15880	P15880 [247-263]		1	2092.06		No Quan Values	High	High	0.0001837	0.002071	0.87
FALSE	High	Master Protein	H7BY16	Nucleolin OS=Homo sapiens OX=9606 GN=NCL PE=1 SV=9	0	168.878	36	36	116	36	734	79.3	4.73	200.43	36												0	0	100	2.59322e+09	High	1
	Checked	Confidence	Annotated Sequence	Modifications	Qvality PEP	Qvality q-value	# Protein Groups	# Proteins	# PSMs	Master Protein Accessions	Positions in Master Proteins	Modifications in Master Proteins	# Missed Cleavages	Theo. MH+ [Da]	Abundances (Scaled): F6: Sample	Quan Info	Found in Sample: [S6] F6: Sample	Confidence (by Search Engine): Sequest HT	Percolator q-Value (by Search Engine): Sequest HT	Percolator PEP (by Search Engine): Sequest HT	XCorr (by Search Engine): Sequest HT	Top Apex RT [min]
	FALSE	High	[K].AAVTPGKK.[A]		0.00601629	0.000396587	1	11	1	H7BY16	H7BY16 [81-88]		1	771.472	100		High	High	0.0003225	0.004024	1.87	10.72
	FALSE	High	[K].ALELTGLK.[V]		0.00523149	0.000396587	1	11	3	H7BY16	H7BY16 [363-370]		0	844.514	100		High	High	0.0003225	0.00346	1.75	42.47
	FALSE	High	[K].ALVATPGK.[K]		0.0342616	0.00128736	1	11	1	H7BY16	H7BY16 [117-124]		0	756.461	100		High	High	0.0009809	0.02458	1.64	17.76
	FALSE	High	[K].ALVATPGKK.[G]		0.00354405	0.00020268	1	11	1	H7BY16	H7BY16 [117-125]		1	884.556	100		High	High	0.0001837	0.002321	1.82	13.67
	FALSE	High	[K].AVTTPGKK.[G]		0.118521	0.00571453	1	11	1	H7BY16	H7BY16 [103-110]		1	801.483	100		High	High	0.004588	0.09017	0.97	10.69
	FALSE	High	[K].EAMEDGEIDGNK.[V]		6.81501e-07	0.00020268	1	6	2	H7BY16	H7BY16 [652-663]		0	1307.54	100		High	High	0.0001837	3.234e-07	3.36	21.01
	FALSE	High	[K].EAMEDGEIDGNK.[V]	1xOxidation [M3]	0.00438557	0.000396587	1	6	1	H7BY16	H7BY16 [652-663]		0	1323.54	100		High	High	0.0003225	0.002881	1.45	13.53
	FALSE	High	[K].EAMEDGEIDGNKVTLDWAKPK.[G]		5.89382e-05	0.00020268	1	6	1	H7BY16	H7BY16 [652-672]		1	2346.13	100		High	High	0.0001837	3.299e-05	3.31	56.04
	FALSE	High	[K].EAMEDGEIDGNKVTLDWAKPK.[G]	1xOxidation [M3]	0.000840129	0.00020268	1	6	1	H7BY16	H7BY16 [652-672]		1	2362.12	100		High	High	0.0001837	0.0005208	1.83	50.75
	FALSE	High	[K].ESFDGSVR.[A]		0.0315319	0.000925259	1	8	1	H7BY16	H7BY16 [614-621]		0	896.411	100		High	High	0.0007077	0.02251	2.06	18.7
	FALSE	High	[K].EVFEDAAEIR.[L]		0.000253799	0.00020268	1	9	3	H7BY16	H7BY16 [411-420]		0	1178.57	100		High	High	0.0001837	0.0001504	2.41	46.63
	FALSE	High	[K].FGYVDFESAEDLEK.[A]		2.35388e-07	0.00020268	1	11	1	H7BY16	H7BY16 [349-362]		0	1648.74	100		High	High	0.0001837	1.073e-07	3.45	72.07
	FALSE	High	[K].GFGFVDFNSEEDAK.[A]		6.93608e-08	0.00020268	1	7	1	H7BY16	H7BY16 [635-648]		0	1561.68	100		High	High	0.0001837	3.026e-08	2.77	67.84
	FALSE	High	[K].GIAYIEFK.[T]		0.0694475	0.00316595	1	9	1	H7BY16	H7BY16 [430-437]		0	940.514	100		High	High	0.002608	0.0513	2.32	55.84
	FALSE	High	[K].GIAYIEFKTEADAEK.[T]		3.52041e-08	0.00020268	1	9	1	H7BY16	H7BY16 [430-444]		1	1684.84		No Quan Values	High	High	0.0001837	1.498e-08	3.69
	FALSE	High	[K].GLSEDTTEETLK.[E]		2.46024e-05	0.00020268	1	8	1	H7BY16	H7BY16 [602-613]		0	1322.63	100		High	High	0.0001837	1.332e-05	2.79	31.2
	FALSE	High	[K].GLSEDTTEETLKESFDGSVR.[A]		2.94457e-10	0.00020268	1	8	50	H7BY16	H7BY16 [602-621]		1	2200.03	100		High	High	0.0001837	1.051e-10	4.24	61.94
	FALSE	High	[K].GYAFIEFASFEDAK.[E]		2.18591e-08	0.00020268	1	10	11	H7BY16	H7BY16 [548-561]		0	1594.74	100		High	High	0.0001837	9.133e-09	3.49	94.43
	FALSE	High	[K].GYAFIEFASFEDAKEALNSCNK.[R]	1xCarbamidomethyl [C20]	2.14775e-07	0.00020268	1	10	1	H7BY16	H7BY16 [548-569]		1	2511.15	100		High	High	0.0001837	9.764e-08	3.64	96.06
	FALSE	High	[K].GYAFIEFASFEDAKEALNSCNKR.[E]	1xCarbamidomethyl [C20]	1.26815e-09	0.00020268	1	10	1	H7BY16	H7BY16 [548-570]		2	2667.25	100		High	High	0.0001837	4.757e-10	4.98	87.09
	FALSE	High	[R].KFGYVDFESAEDLEK.[A]		1.53755e-13	0.00020268	1	11	2	H7BY16	H7BY16 [348-362]		1	1776.83	100		High	High	0.0001837	4.128e-14	4.76	63.84
	FALSE	High	[R].LELQGPR.[G]		0.115303	0.00540127	1	10	2	H7BY16	H7BY16 [579-585]		0	812.462	100		High	High	0.004359	0.08743	2.23	24.06
	FALSE	High	[R].IVTDRETGSSK.[G]		0.0203932	0.000761509	1	8	1	H7BY16	H7BY16 [624-634]		1	1192.62	100		High	High	0.0005883	0.01432	1.41	11.31
	FALSE	High	[K].NDLAVVDVR.[I]		0.00116107	0.00020268	1	11	3	H7BY16	H7BY16 [334-342]		0	1000.54	100		High	High	0.0001837	0.0007289	3.47	39.62
	FALSE	High	[K].QGTEIDGR.[S]		0.00735089	0.000396587	1	9	1	H7BY16	H7BY16 [450-457]		0	875.422	100		High	High	0.0003225	0.004939	2.36	12.8
	FALSE	High	[K].QKVEGTEPTTAFNLFVGNLNFNK.[S]		0.000344451	0.00020268	1	11	1	H7BY16	H7BY16 [296-318]		1	2568.31	100		High	High	0.0001837	0.0002056	2.36	97.47
	FALSE	High	[R].SISLYYTGEK.[G]		0.00363143	0.00020268	1	9	2	H7BY16	H7BY16 [458-467]		0	1160.58	100		High	High	0.0001837	0.002377	1.94	46.77
	FALSE	High	[K].TEADAEKTFEEK.[Q]		2.9872e-07	0.00020268	1	9	5	H7BY16	H7BY16 [438-449]		1	1397.64	100		High	High	0.0001837	1.377e-07	4.54	21.64
	FALSE	High	[K].TFEEKQGTEIDGR.[S]		8.19177e-06	0.00020268	1	9	1	H7BY16	H7BY16 [445-457]		1	1509.72		No Quan Values	High	High	0.0001837	4.266e-06	3.1
	FALSE	High	[K].TGISDVFAK.[N]		0.0010725	0.00020268	1	11	3	H7BY16	H7BY16 [325-333]		0	937.499	100		High	High	0.0001837	0.0006681	2.48	47.6
	FALSE	High	[K].TGISDVFAKNDLAVVDVR.[I]		0.0137931	0.000761509	1	11	1	H7BY16	H7BY16 [325-342]		1	1919.02	100		High	High	0.0005883	0.009477	1.47	73.12
	FALSE	High	[R].TLQHVLGESK.[T]		0.0268517	0.000925259	1	1	1	H7BY16	H7BY16 [501-510]		0	1111.61	100		High	High	0.0007077	0.01901	1.31	19.15
	FALSE	High	[K].VAVATPAK.[K]		0.0107672	0.000604516	1	11	1	H7BY16	H7BY16 [72-79]		0	756.461	100		High	High	0.0004766	0.007363	2.15	13.68
	FALSE	High	[K].VAVATPAKK.[A]		0.094903	0.00462249	1	11	1	H7BY16	H7BY16 [72-80]		1	884.556	100		High	High	0.003669	0.07129	1.19	11.79
	FALSE	High	[K].VEGTEPTTAFNLFVGNLNFNK.[S]		6.65524e-06	0.00020268	1	11	3	H7BY16	H7BY16 [298-318]		0	2312.16	100		High	High	0.0001837	3.435e-06	4.22	104.84
	FALSE	High	[K].VFGNEIK.[L]		0.0438918	0.00201233	1	11	2	H7BY16	H7BY16 [371-377]		0	806.441	100		High	High	0.001642	0.03181	1.3	24.36
	FALSE	High	[K].VTQDELK.[E]		0.128658	0.00616306	1	9	1	H7BY16	H7BY16 [404-410]		0	832.441		No Quan Values	High	High	0.004917	0.09855	1.78
	FALSE	High	[K].VTQDELKEVFEDAAEIR.[L]		0.0702488	0.00316595	1	9	1	H7BY16	H7BY16 [404-420]		1	1991.99		No Quan Values	High	High	0.002608	0.05185	0.75
FALSE	High	Master Protein	P62424	60S ribosomal protein L7a OS=Homo sapiens OX=9606 GN=RPL7A PE=1 SV=2	0	93.653	54	19	28	19	266	30	10.61	83.84	19	cell organization and biogenesis;metabolic process;transport	cytoplasm;cytosol;membrane;nucleus;ribosome	protein binding;RNA binding;structural molecule activity	Pf01248	6130	ENSG00000280858.2; ENSG00000148303.16	9; CHR_HG2030_PATCH	RPL7A	Peptide chain elongation; Eukaryotic Translation Termination; Viral mRNA Translation; L13a-mediated translational silencing of Ceruloplasmin expression; Nonsense Mediated Decay (NMD) independent of the Exon Junction Complex (EJC); Selenocysteine synthesis; Nonsense Mediated Decay (NMD) enhanced by the Exon Junction Complex (EJC); GTP hydrolysis and joining of the 60S ribosomal subunit; Major path…	Cytoplasmic Ribosomal Proteins	Ribosome	34	0	100	1.39703e+09	High	1
	Checked	Confidence	Annotated Sequence	Modifications	Qvality PEP	Qvality q-value	# Protein Groups	# Proteins	# PSMs	Master Protein Accessions	Positions in Master Proteins	Modifications in Master Proteins	# Missed Cleavages	Theo. MH+ [Da]	Abundances (Scaled): F6: Sample	Quan Info	Found in Sample: [S6] F6: Sample	Confidence (by Search Engine): Sequest HT	Percolator q-Value (by Search Engine): Sequest HT	Percolator PEP (by Search Engine): Sequest HT	XCorr (by Search Engine): Sequest HT	Top Apex RT [min]
	FALSE	High	[R].AGVNTVTTLVENK.[K]		0.0138766	0.000761509	1	3	1	P62424	P62424 [138-150]		0	1345.73	100		High	High	0.0005883	0.009552	3.21	48.45
	FALSE	High	[R].AGVNTVTTLVENKK.[A]		1.22427e-07	0.00020268	1	3	1	P62424	P62424 [138-151]		1	1473.83	100		High	High	0.0001837	5.471e-08	3.25	39.61
	FALSE	High	[K].AQLVVIAHDVDPIELVVFLPALCR.[K]	1xCarbamidomethyl [C23]	1.99306e-09	0.00020268	1	2	1	P62424	P62424 [152-175]		0	2687.5		No Quan Values	High	High	0.0001837	7.615e-10	4.44
	FALSE	High	[R].HWGGNVLGPK.[S]		0.000421369	0.00020268	1	2	1	P62424	P62424 [236-245]		0	1064.56	100		High	High	0.0001837	0.0002539	2.28	28.05
	FALSE	High	[K].KAQLVVIAHDVDPIELVVFLPALCR.[K]	1xCarbamidomethyl [C24]	9.43111e-14	0.00020268	1	2	1	P62424	P62424 [151-175]		1	2815.59	100		High	High	0.0001837	2.489e-14	6.18	110.73
	FALSE	High	[R].KTCTTVAFTQVNSEDK.[G]	1xCarbamidomethyl [C3]	0.000326027	0.00020268	1	2	2	P62424	P62424 [197-212]		1	1828.87	100		High	High	0.0001837	0.000195	2.15	28.15
	FALSE	High	[R].KTCTTVAFTQVNSEDKGALAK.[L]	1xCarbamidomethyl [C3]	2.44525e-05	0.00020268	1	2	1	P62424	P62424 [197-217]		2	2269.15	100		High	High	0.0001837	1.328e-05	2.68	36.83
	FALSE	High	[K].KVVNPLFEK.[R]		0.00136073	0.00020268	1	2	3	P62424	P62424 [26-34]		1	1073.64	100		High	High	0.0001837	0.0008587	3.14	29.53
	FALSE	High	[R].LKVPPAINQFTQALDR.[Q]		2.32696e-06	0.00020268	1	2	3	P62424	P62424 [74-89]		1	1811.02	100		High	High	0.0001837	1.155e-06	4.87	74.67
	FALSE	High	[K].MGVPYCIIK.[G]	1xCarbamidomethyl [C6]	0.00150028	0.00020268	1	2	1	P62424	P62424 [177-185]		0	1080.56	100		High	High	0.0001837	0.0009491	2.25	56.96
	FALSE	High	[K].NFGIGQDIQPK.[R]		0.000515455	0.00020268	1	2	1	P62424	P62424 [38-48]		0	1216.63	100		High	High	0.0001837	0.0003124	2.44	46.76
	FALSE	High	[R].QTATQLLK.[L]		0.0162301	0.000761509	1	2	1	P62424	P62424 [90-97]		0	902.531	100		High	High	0.0005883	0.01124	2.9	23.63
	FALSE	High	[R].RHWGGNVLGPK.[S]		4.69475e-07	0.00020268	1	2	2	P62424	P62424 [235-245]		1	1220.66	100		High	High	0.0001837	2.194e-07	4.64	22.94
	FALSE	High	[K].TCTTVAFTQVNSEDK.[G]	1xCarbamidomethyl [C2]	0.0159396	0.000761509	1	2	1	P62424	P62424 [198-212]		0	1700.78	100		High	High	0.0005883	0.01103	1.68	38.87
	FALSE	High	[K].TCTTVAFTQVNSEDKGALAK.[L]	1xCarbamidomethyl [C2]	3.97224e-10	0.00020268	1	2	1	P62424	P62424 [198-217]		1	2141.05	100		High	High	0.0001837	1.425e-10	3.45	44.55
	FALSE	High	[R].TNYNDRYDEIR.[R]		0.0112328	0.000604516	1	2	1	P62424	P62424 [224-234]		1	1458.66	100		High	High	0.0004766	0.007694	2.66	25.33
	FALSE	High	[R].TNYNDRYDEIRR.[H]		0.0022303	0.00020268	1	2	1	P62424	P62424 [224-235]		2	1614.76	100		High	High	0.0001837	0.001432	3.32	22.48
	FALSE	High	[K].VAPAPAVVK.[K]		0.00358747	0.00020268	1	2	2	P62424	P62424 [12-20]		0	851.535	100		High	High	0.0001837	0.002348	2.18	18.12
	FALSE	High	[K].VPPAINQFTQALDR.[Q]		2.32696e-06	0.00020268	1	2	3	P62424	P62424 [76-89]		0	1569.84	100		High	High	0.0001837	1.158e-06	4.22	72.09
FALSE	High	Master Protein	Q99708	DNA endonuclease RBBP8 OS=Homo sapiens OX=9606 GN=RBBP8 PE=1 SV=2	0	195.711	55	48	65	48	897	101.9	6.3	126.66	48	cell division;metabolic process;regulation of biological process;response to stimulus	chromosome;nucleus	catalytic activity;DNA binding;protein binding	Pf03962, Pf08573, Pf10482	5932	ENSG00000101773.18	18	RBBP8	G2/M DNA damage checkpoint; Presynaptic phase of homologous DNA pairing and strand exchange; Resolution of D-loop Structures through Synthesis-Dependent Strand Annealing (SDSA); Transcriptional Regulation by E2F6; Meiotic recombination; Processing of DNA double-strand break ends; HDR through Single Strand Annealing (SSA); HDR through MMEJ (alt-NHEJ); Regulation of TP53 Activity through Phosphoryl…	ATM Signaling Network in Development and Disease	Homologous recombination	29	0	100	1.29427e+09	High	1
	Checked	Confidence	Annotated Sequence	Modifications	Qvality PEP	Qvality q-value	# Protein Groups	# Proteins	# PSMs	Master Protein Accessions	Positions in Master Proteins	Modifications in Master Proteins	# Missed Cleavages	Theo. MH+ [Da]	Abundances (Scaled): F6: Sample	Quan Info	Found in Sample: [S6] F6: Sample	Confidence (by Search Engine): Sequest HT	Percolator q-Value (by Search Engine): Sequest HT	Percolator PEP (by Search Engine): Sequest HT	XCorr (by Search Engine): Sequest HT	Top Apex RT [min]
	FALSE	High	[K].AFVEPYFK.[G]		0.00635433	0.000396587	1	2	1	Q99708	Q99708 [775-782]		0	1000.51	100		High	High	0.0003225	0.004246	2.22	54.02
	FALSE	High	[K].CSPDNKPSLQIK.[E]	1xCarbamidomethyl [C1]	0.000346561	0.00020268	1	4	1	Q99708	Q99708 [567-578]		0	1386.7	100		High	High	0.0001837	0.0002075	2.26	20.34
	FALSE	High	[K].CSPDNKPSLQIKEENAVFK.[I]	1xCarbamidomethyl [C1]	0.0170305	0.000761509	1	3	1	Q99708	Q99708 [567-585]		1	2204.1	100		High	High	0.0005883	0.01185	1.27	44.06
	FALSE	High	[K].DSNTDKHLEPLK.[S]		2.86008e-08	0.00020268	1	3	1	Q99708	Q99708 [427-438]		1	1396.71	100		High	High	0.0001837	1.206e-08	4.44	17.41
	FALSE	High	[K].DSPGEPCSQECIILQPLNK.[C]	2xCarbamidomethyl [C7; C11]	0.000203697	0.00020268	1	3	2	Q99708	Q99708 [548-566]		0	2185.03	100		High	High	0.0001837	0.0001193	2.29	63.41
	FALSE	High	[K].EDLDPCPRPK.[R]	1xCarbamidomethyl [C6]	0.00569614	0.000396587	1	3	1	Q99708	Q99708 [870-879]		0	1226.58	100		High	High	0.0003225	0.003789	2.26	17.73
	FALSE	High	[R].ESLETENVLDDIK.[S]		0.00169499	0.00020268	1	3	1	Q99708	Q99708 [592-604]		0	1504.74	100		High	High	0.0001837	0.001076	3.33	63.67
	FALSE	High	[R].EVQGLQVK.[V]		0.0392497	0.00146605	1	6	1	Q99708	Q99708 [34-41]		0	900.515	100		High	High	0.001243	0.02831	2.25	19.19
	FALSE	High	[R].FSDSTSK.[T]		0.0517036	0.00250986	1	3	1	Q99708	Q99708 [308-314]		0	771.352	100		High	High	0.002003	0.03762	1.33	11.36
	FALSE	High	[K].GDERETSLQNFPHIEVVR.[K]		6.53437e-06	0.00020268	1	2	1	Q99708	Q99708 [783-800]		1	2126.06	100		High	High	0.0001837	3.369e-06	3.31	56.13
	FALSE	High	[R].GYIKEDLDPCPRPK.[R]	1xCarbamidomethyl [C10]	8.96509e-08	0.00020268	1	3	2	Q99708	Q99708 [866-879]		1	1687.85	100		High	High	0.0001837	3.937e-08	2.97	33.44
	FALSE	High	[R].KKTEEESEHEVSCPQASFDK.[E]	1xCarbamidomethyl [C13]	3.00335e-08	0.00020268	1	3	1	Q99708	Q99708 [448-467]		2	2365.06	100		High	High	0.0001837	1.273e-08	4.51	18.89
	FALSE	High	[R].KMNDSLEDMFDR.[T]		0.0330648	0.00111214	1	3	1	Q99708	Q99708 [719-730]		1	1500.65	100		High	High	0.0008446	0.02367	2.82	57.92
	FALSE	High	[K].KQPFEESTR.[N]		0.023829	0.000925259	1	3	1	Q99708	Q99708 [292-300]		1	1121.56	100		High	High	0.0007077	0.01678	1.52	14.21
	FALSE	High	[K].KQQEFENIR.[Q]		0.000121935	0.00020268	1	5	1	Q99708	Q99708 [102-110]		1	1191.61	100		High	High	0.0001837	7.016e-05	2.69	18.87
	FALSE	High	[K].LEHSVCANEMR.[K]	1xCarbamidomethyl [C6]	0.00675211	0.000396587	1	5	1	Q99708	Q99708 [194-204]		0	1345.6	100		High	High	0.0003225	0.00451	4.21	17.89
	FALSE	High	[K].LEHSVCANEMR.[K]	1xCarbamidomethyl [C6]; 1xOxidation [M10]	0.00354405	0.00020268	1	5	1	Q99708	Q99708 [194-204]		0	1361.59	100		High	High	0.0001837	0.002309	2.7	13.13
	FALSE	High	[K].LEHSVCANEMRK.[V-]	1xCarbamidomethyl [C6]	0.0062396	0.000396587	1	5	1	Q99708	Q99708 [194-205]		1	1473.69	100		High	High	0.0003225	0.004154	1.21	14.56
	FALSE	High	[K].LGGETVDMDCTLVSETVLLK.[M]	1xCarbamidomethyl [C10]	0.142594	0.00677469	1	3	1	Q99708	Q99708 [683-702]		0	2180.08		No Quan Values	High	High	0.0056	0.1098	0.79
	FALSE	High	[K].LKECHDREVQGLQVK.[V]	1xCarbamidomethyl [C4]	0.000393989	0.00020268	1	6	1	Q99708	Q99708 [27-41]		2	1838.95	100		High	High	0.0001837	0.0002373	2.29	18.07
	FALSE	High	[R].ILDAQRLEEFFTK.[N]		0.00201067	0.00020268	1	6	4	Q99708	Q99708 [50-62]		1	1609.86	100		High	High	0.0001837	0.001289	1.77	80.76
	FALSE	High	[K].IIIQSSNK.[Q]		0.00523149	0.000396587	1	3	1	Q99708	Q99708 [397-404]		0	902.531	100		High	High	0.0003225	0.003467	2.1	17.03
	FALSE	High	[K].LITELMNER.[N]		0.000279856	0.00020268	1	5	2	Q99708	Q99708 [116-124]		0	1118.59	100		High	High	0.0001837	0.0001661	2.71	51.86
	FALSE	High	[K].LITELMNER.[N]	1xOxidation [M6]	0.00146411	0.00020268	1	5	2	Q99708	Q99708 [116-124]		0	1134.58	100		High	High	0.0001837	0.0009277	2.15	35.32
	FALSE	High	[K].LSEQLQQK.[I]		0.00438557	0.000396587	1	6	1	Q99708	Q99708 [134-141]		0	973.531	100		High	High	0.0003225	0.002893	2.73	16.35
	FALSE	High	[K].MDVTVIDTK.[D]		0.00244388	0.00020268	1	3	1	Q99708	Q99708 [668-676]		0	1021.52	100		High	High	0.0001837	0.00158	3.14	38.81
	FALSE	High	[K].MDVTVIDTK.[D]	1xOxidation [M1]	0.000630539	0.00020268	1	3	2	Q99708	Q99708 [668-676]		0	1037.52	100		High	High	0.0001837	0.000386	2.3	23.97
	FALSE	High	[K].MDVTVIDTKDGSQSK.[L]		2.54846e-07	0.00020268	1	3	1	Q99708	Q99708 [668-682]		1	1623.79	100		High	High	0.0001837	1.166e-07	2.73	31.01
	FALSE	High	[K].NISESLGEQNR.[T]		0.00317604	0.00020268	1	3	1	Q99708	Q99708 [411-421]		0	1246.6	100		High	High	0.0001837	0.00207	1.78	24.09
	FALSE	High	[R].NTLQEENK.[K]		0.00111251	0.00020268	1	5	1	Q99708	Q99708 [125-132]		0	975.474	100		High	High	0.0001837	0.0006953	2.38	11.75
	FALSE	High	[R].NTLQEENKK.[L]		0.00573086	0.000396587	1	5	1	Q99708	Q99708 [125-133]		1	1103.57	100		High	High	0.0003225	0.003804	2.14	10.95
	FALSE	High	[K].QPFEESTR.[N]		0.0103208	0.000396587	1	3	2	Q99708	Q99708 [293-300]		0	993.464		No Quan Values	High	High	0.0003225	0.007049	2.33
	FALSE	High	[R].QPYNAIFSPK.[G]		0.000949236	0.00020268	1	3	1	Q99708	Q99708 [882-891]		0	1164.6	100		High	High	0.0001837	0.0005916	2.12	48.35
	FALSE	High	[K].QQEFENIR.[Q]		0.00805105	0.000396587	1	5	1	Q99708	Q99708 [103-110]		0	1063.52		No Quan Values	High	High	0.0003225	0.005437	2.59
	FALSE	High	[R].QVTLYEALK.[T]		0.001154	0.00020268	1	3	1	Q99708	Q99708 [518-526]		0	1064.6	100		High	High	0.0001837	0.0007219	2.37	51.28
	FALSE	High	[K].RRQPYNAIFSPK.[G]		0.0833552	0.003467	1	3	1	Q99708	Q99708 [880-891]		2	1476.81	100		High	High	0.002827	0.06224	3.1	28.38
	FALSE	High	[K].SAGSHEPIK.[I]		0.000408695	0.00020268	1	3	1	Q99708	Q99708 [605-613]		0	925.474	100		High	High	0.0001837	0.0002457	3.4	11.1
	FALSE	High	[K].SEDSALFTHHSLGSEVNK.[I]		4.60617e-08	0.00020268	1	3	1	Q99708	Q99708 [379-396]		0	1957.93	100		High	High	0.0001837	1.977e-08	5.49	38.6
	FALSE	High	[K].SGLDLNTSLSPSLLQPGK.[K]		3.91132e-06	0.00020268	1	3	1	Q99708	Q99708 [338-355]		0	1826.99	100		High	High	0.0001837	1.986e-06	2.4	73.5
	FALSE	High	[K].SGLDLNTSLSPSLLQPGKK.[K]		0.0306091	0.000925259	1	3	1	Q99708	Q99708 [338-356]		1	1955.08	100		High	High	0.0007077	0.0218	1.12	66.14
	FALSE	High	[R].SKSEDSALFTHHSLGSEVNK.[I]		7.72571e-11	0.00020268	1	3	2	Q99708	Q99708 [377-396]		1	2173.05	100		High	High	0.0001837	2.613e-11	5.59	33.72
	FALSE	High	[K].SLQNNQDVSFENIQWSIDPGADLSQYK.[M]		3.06546e-05	0.00020268	1	3	2	Q99708	Q99708 [641-667]		0	3096.45	100		High	High	0.0001837	1.677e-05	2.04	97.7
	FALSE	High	[K].SSTHPQHNPNENEILVADTYDQSQSPMAK.[A]		0.00170536	0.00020268	1	3	1	Q99708	Q99708 [209-237]		0	3238.47	100		High	High	0.0001837	0.001083	2.12	47.41
	FALSE	High	[K].TEEESEHEVSCPQASFDK.[E]	1xCarbamidomethyl [C11]	5.27261e-07	0.00020268	1	3	1	Q99708	Q99708 [450-467]		0	2108.87	100		High	High	0.0001837	2.475e-07	2.86	30.97
	FALSE	High	[R].TEYGKDSNTDKHLEPLK.[S]		3.54453e-07	0.00020268	1	3	1	Q99708	Q99708 [422-438]		2	1974.98	100		High	High	0.0001837	1.64e-07	2.57	18.58
	FALSE	High	[K].TLPFSNTCISR.[L]	1xCarbamidomethyl [C8]	0.000189299	0.00020268	1	3	1	Q99708	Q99708 [361-371]		0	1295.64	100		High	High	0.0001837	0.0001107	1.68	49
	FALSE	High	[K].TPPQEELPTR.[V]		0.00501351	0.000396587	1	3	3	Q99708	Q99708 [315-324]		0	1167.6	100		High	High	0.0003225	0.003329	1.85	25.88
	FALSE	High	[R].TTHEEYESCLADSFSQAADEEEELSTATK.[K]	1xCarbamidomethyl [C9]	7.81507e-12	0.00020268	1	3	1	Q99708	Q99708 [731-759]		0	3278.38	100		High	High	0.0001837	2.437e-12	5.63	83.84
	FALSE	High	[R].TTHEEYESCLADSFSQAADEEEELSTATKK.[L]	1xCarbamidomethyl [C9]	0.00655022	0.000396587	1	3	1	Q99708	Q99708 [731-760]		1	3406.48	100		High	High	0.0003225	0.004384	1.64	72.89
	FALSE	High	[K].VLHETIK.[V]		0.074813	0.00331414	1	5	1	Q99708	Q99708 [72-78]		0	839.499	100		High	High	0.002714	0.05554	2.03	13.76
	FALSE	High	[R].YIPPNTPENFWEVGFPSTQTCMER.[G]	1xCarbamidomethyl [C21]	0.0112328	0.000604516	1	3	2	Q99708	Q99708 [842-865]		0	2900.3	100		High	High	0.0004766	0.007682	1.81	95.38
FALSE	High	Master Protein	P36578	60S ribosomal protein L4 OS=Homo sapiens OX=9606 GN=RPL4 PE=1 SV=5	0	87.185	44	22	35	22	427	47.7	11.06	76.28	22	cell organization and biogenesis;metabolic process;transport	cytoplasm;cytosol;endoplasmic reticulum;membrane;nucleus;ribosome	protein binding;RNA binding;structural molecule activity	Pf00573, Pf14374	6124	ENSG00000174444.14	15	RPL4	Peptide chain elongation; Eukaryotic Translation Termination; Viral mRNA Translation; L13a-mediated translational silencing of Ceruloplasmin expression; Nonsense Mediated Decay (NMD) independent of the Exon Junction Complex (EJC); Selenocysteine synthesis; Nonsense Mediated Decay (NMD) enhanced by the Exon Junction Complex (EJC); GTP hydrolysis and joining of the 60S ribosomal subunit; Major path…	Cytoplasmic Ribosomal Proteins	Ribosome	34	0	100	1.2841e+09	High	1
	Checked	Confidence	Annotated Sequence	Modifications	Qvality PEP	Qvality q-value	# Protein Groups	# Proteins	# PSMs	Master Protein Accessions	Positions in Master Proteins	Modifications in Master Proteins	# Missed Cleavages	Theo. MH+ [Da]	Abundances (Scaled): F6: Sample	Quan Info	Found in Sample: [S6] F6: Sample	Confidence (by Search Engine): Sequest HT	Percolator q-Value (by Search Engine): Sequest HT	Percolator PEP (by Search Engine): Sequest HT	XCorr (by Search Engine): Sequest HT	Top Apex RT [min]
	FALSE	High	[K].AAAAAAALQAK.[S]		2.1247e-05	0.00020268	1	3	2	P36578	P36578 [354-364]		0	956.552	100		High	High	0.0001837	1.146e-05	3.28	18
	FALSE	High	[K].APIRPDIVNFVHTNLR.[K]		4.21946e-11	0.00020268	1	3	2	P36578	P36578 [30-45]		0	1862.04	100		High	High	0.0001837	1.398e-11	5.06	64.76
	FALSE	High	[K].EAVLLLK.[K]		0.0496346	0.00217279	1	3	2	P36578	P36578 [166-172]		0	785.513	100		High	High	0.001757	0.03604	1.92	41.76
	FALSE	High	[R].FCIWTESAFR.[K]	1xCarbamidomethyl [C2]	0.00014119	0.00020268	1	2	1	P36578	P36578 [249-258]		0	1316.61	100		High	High	0.0001837	8.151e-05	2.74	74.01
	FALSE	High	[K].GHRIEEVPELPLVVEDKVEGYK.[K]		0.0113694	0.000604516	1	2	1	P36578	P36578 [141-162]		2	2535.35		No Quan Values	High	High	0.0004766	0.007752	1.44
	FALSE	High	[R].GPCIIYNEDNGIIK.[A]	1xCarbamidomethyl [C3]	0.00663024	0.000396587	1	2	2	P36578	P36578 [206-219]		0	1605.79	100		High	High	0.0003225	0.004442	2.31	56
	FALSE	High	[R].KLDELYGTWR.[K]		7.29895e-05	0.00020268	1	2	3	P36578	P36578 [259-268]		1	1280.66	100		High	High	0.0001837	4.115e-05	2.59	50.03
	FALSE	High	[K].LAPGGHVGR.[F]		0.00486337	0.000396587	1	2	1	P36578	P36578 [240-248]		0	863.485	100		High	High	0.0003225	0.003208	1.52	12.64
	FALSE	High	[R].IEEVPELPLVVEDKVEGYK.[K]		3.79364e-06	0.00020268	1	2	1	P36578	P36578 [144-162]		1	2185.16		No Quan Values	High	High	0.0001837	1.924e-06	2.15
	FALSE	High	[R].IEEVPELPLVVEDKVEGYKK.[T]		0.0470904	0.00217279	1	2	1	P36578	P36578 [144-163]		2	2313.26	100		High	High	0.001757	0.03416	1.59	71.28
	FALSE	High	[K].LKAWNDIK.[K]		0.0322895	0.00111214	1	3	1	P36578	P36578 [174-181]		1	987.562	100		High	High	0.0008446	0.02312	2.45	27.96
	FALSE	High	[K].LKAWNDIKK.[V]		0.000396403	0.00020268	1	3	1	P36578	P36578 [174-182]		2	1115.66	100		High	High	0.0001837	0.0002385	2.83	19.01
	FALSE	High	[K].MINTDLSR.[I]		0.04441	0.00201233	1	2	1	P36578	P36578 [284-291]		0	949.477	100		High	High	0.001642	0.03215	2.06	25.74
	FALSE	High	[R].NIPGITLLNVSK.[L]		5.78279e-06	0.00020268	1	2	3	P36578	P36578 [223-234]		0	1268.76	100		High	High	0.0001837	2.978e-06	2.44	70.07
	FALSE	High	[K].NNRQPYAVSELAGHQTSAESWGTGR.[A]		0.00333465	0.00020268	1	3	1	P36578	P36578 [47-71]		1	2716.28		No Quan Values	High	High	0.0001837	0.002171	1.56
	FALSE	High	[K].NVTLPAVFK.[A]		0.00523149	0.000396587	1	3	3	P36578	P36578 [21-29]		0	988.583	100		High	High	0.0003225	0.003461	2.31	59.21
	FALSE	High	[R].QPYAVSELAGHQTSAESWGTGR.[A]		1.47742e-09	0.00020268	1	3	2	P36578	P36578 [50-71]		0	2332.1	100		High	High	0.0001837	5.587e-10	4.36	54.93
	FALSE	High	[R].RGPCIIYNEDNGIIK.[A]	1xCarbamidomethyl [C4]	7.80631e-05	0.00020268	1	2	1	P36578	P36578 [205-219]		1	1761.9	100		High	High	0.0001837	4.435e-05	3.8	48.4
	FALSE	High	[R].SGQGAFGNMCR.[G]	1xCarbamidomethyl [C10]	0.000366145	0.00020268	1	3	2	P36578	P36578 [87-97]		0	1184.49	100		High	High	0.0001837	0.0002191	3.19	25.64
	FALSE	High	[K].SNYNLPMHK.[M]		0.00919933	0.000396587	1	2	2	P36578	P36578 [275-283]		0	1103.53	100		High	High	0.0003225	0.006218	2.31	23.98
	FALSE	High	[K].TKEAVLLLK.[K]		0.000274774	0.00020268	1	3	1	P36578	P36578 [164-172]		1	1014.66	100		High	High	0.0001837	0.0001627	2.91	28.87
	FALSE	High	[R].VDKAAAAAAALQAK.[S]		4.5535e-07	0.00020268	1	3	1	P36578	P36578 [351-364]		1	1298.74	100		High	High	0.0001837	2.131e-07	2.52	27.52
FALSE	High	Master Protein	A0A7I2V5S2	Nucleophosmin OS=Homo sapiens OX=9606 GN=NPM1 PE=1 SV=1	0	95.829	57	17	58	17	305	33.9	4.82	116.72	17												0	0	100	1.26414e+09	High	1
	Checked	Confidence	Annotated Sequence	Modifications	Qvality PEP	Qvality q-value	# Protein Groups	# Proteins	# PSMs	Master Protein Accessions	Positions in Master Proteins	Modifications in Master Proteins	# Missed Cleavages	Theo. MH+ [Da]	Abundances (Scaled): F6: Sample	Quan Info	Found in Sample: [S6] F6: Sample	Confidence (by Search Engine): Sequest HT	Percolator q-Value (by Search Engine): Sequest HT	Percolator PEP (by Search Engine): Sequest HT	XCorr (by Search Engine): Sequest HT	Top Apex RT [min]
	FALSE	High	[K].ADKDYHFKVDNDENEHQLSLR.[T]		1.03511e-11	0.00020268	1	9	3	A0A7I2V5S2	A0A7I2V5S2 [25-45]		2	2573.2	100		High	High	0.0001837	3.254e-12	5.12	38.26
	FALSE	High	[K].DELHIVEAEAMNYEGSPIKVTLATLK.[M]		3.10315e-05	0.00020268	1	9	1	A0A7I2V5S2	A0A7I2V5S2 [55-80]		1	2871.48	100		High	High	0.0001837	1.7e-05	2.9	102.51
	FALSE	High	[K].DSKPSSTPR.[S]		0.0271738	0.000925259	1	4	1	A0A7I2V5S2	A0A7I2V5S2 [213-221]		0	974.49	100		High	High	0.0007077	0.01921	1.26	10.54
	FALSE	High	[K].DYHFKVDNDENEHQLSLR.[T]		4.90681e-05	0.00020268	1	9	2	A0A7I2V5S2	A0A7I2V5S2 [28-45]		1	2259.04	100		High	High	0.0001837	2.738e-05	2.55	44.83
	FALSE	High	[K].FINYVKNCFR.[M]	1xCarbamidomethyl [C8]	1.95052e-05	0.00020268	1	6	1	A0A7I2V5S2	A0A7I2V5S2 [279-288]		1	1360.68	100		High	High	0.0001837	1.052e-05	2.68	47.76
	FALSE	High	[K].GPSSVEDIK.[A]		0.00573086	0.000396587	1	5	5	A0A7I2V5S2	A0A7I2V5S2 [240-248]		0	931.473	100		High	High	0.0003225	0.003819	2	18.24
	FALSE	High	[K].GPSSVEDIKAK.[M]		2.81417e-05	0.00020268	1	5	1	A0A7I2V5S2	A0A7I2V5S2 [240-250]		1	1130.61	100		High	High	0.0001837	1.539e-05	3.05	16.74
	FALSE	High	[K].LAADEDDDDDDEEDDDEDDDDDDFDDEEAEEK.[A]		1.92683e-05	0.00020268	1	5	2	A0A7I2V5S2	A0A7I2V5S2 [158-189]		0	3723.2		No Quan Values	High	High	0.0001837	1.037e-05	2.94
	FALSE	High	[K].LAADEDDDDDDEEDDDEDDDDDDFDDEEAEEKAPVK.[K]		0.00892487	0.000396587	1	5	1	A0A7I2V5S2	A0A7I2V5S2 [158-193]		1	4118.46	100		High	High	0.0003225	0.006046	1.62	47.38
	FALSE	High	[K].LAADEDDDDDDEEDDDEDDDDDDFDDEEAEEKAPVKK.[SG]		0.00096678	0.00020268	1	5	1	A0A7I2V5S2	A0A7I2V5S2 [158-194]		2	4246.55	100		High	High	0.0001837	0.0006028	2.02	41.66
	FALSE	High	[K].MQASIEK.[FG]		0.0171332	0.000761509	1	5	1	A0A7I2V5S2	A0A7I2V5S2 [251-257]		0	806.408	100		High	High	0.0005883	0.0119	1.29	14.09
	FALSE	High	[K].MSVQPTVSLGGFEITPPVVLR.[L]		3.9594e-06	0.00020268	1	8	2	A0A7I2V5S2	A0A7I2V5S2 [81-101]		0	2227.22	100		High	High	0.0001837	2.012e-06	3.19	103.11
	FALSE	High	[R].MTDQEAIQDLWQWR.[K]		1.85748e-05	0.00020268	1	6	1	A0A7I2V5S2	A0A7I2V5S2 [289-302]		0	1819.84	100		High	High	0.0001837	9.948e-06	3.3	100.95
	FALSE	High	[R].MTDQEAIQDLWQWR.[K]	1xOxidation [M1]	0.00080008	0.00020268	1	6	2	A0A7I2V5S2	A0A7I2V5S2 [289-302]		0	1835.84	100		High	High	0.0001837	0.0004956	3.23	91.94
	FALSE	High	[R].SKGQESFKK.[Q]		0.115941	0.00540127	1	3	1	A0A7I2V5S2	A0A7I2V5S2 [222-230]		2	1038.56		No Quan Values	High	High	0.004359	0.0879	1.51
	FALSE	High	[R].TVSLGAGAK.[D]		0.00308076	0.00020268	1	10	1	A0A7I2V5S2	A0A7I2V5S2 [46-54]		0	803.462	100		High	High	0.0001837	0.002006	1.89	16.75
	FALSE	High	[R].TVSLGAGAKDELHIVEAEAMNYEGSPIK.[V]		8.53745e-08	0.00020268	1	9	20	A0A7I2V5S2	A0A7I2V5S2 [46-73]		1	2929.46	100		High	High	0.0001837	3.743e-08	4.26	90
	FALSE	High	[R].TVSLGAGAKDELHIVEAEAMNYEGSPIK.[V]	1xOxidation [M20]	0.000119721	0.00020268	1	9	9	A0A7I2V5S2	A0A7I2V5S2 [46-73]		1	2945.46	100		High	High	0.0001837	6.878e-05	2.44	85.68
	FALSE	High	[K].VDNDENEHQLSLR.[T]		5.9944e-07	0.00020268	1	10	3	A0A7I2V5S2	A0A7I2V5S2 [33-45]		0	1568.73	100		High	High	0.0001837	2.836e-07	4.17	23.73
FALSE	High	Master Protein	P23396	40S ribosomal protein S3 OS=Homo sapiens OX=9606 GN=RPS3 PE=1 SV=2	0	87.785	74	20	67	20	243	26.7	9.66	148.94	20	cell death;cell division;cell organization and biogenesis;metabolic process;regulation of biological process;response to stimulus;transport	cytoplasm;cytoskeleton;cytosol;endoplasmic reticulum;membrane;mitochondrion;nucleus;organelle lumen;ribosome	catalytic activity;DNA binding;protein binding;RNA binding;structural molecule activity	Pf00189, Pf07650	6188	ENSG00000149273.14	11	RPS3	Peptide chain elongation; Eukaryotic Translation Termination; Viral mRNA Translation; Formation of the ternary complex, and subsequently, the 43S complex; L13a-mediated translational silencing of Ceruloplasmin expression; Selenocysteine synthesis; Nonsense Mediated Decay (NMD) independent of the Exon Junction Complex (EJC); Nonsense Mediated Decay (NMD) enhanced by the Exon Junction Complex (EJC)…	Cytoplasmic Ribosomal Proteins	Ribosome	38	0	100	1.25131e+09	High	1
	Checked	Confidence	Annotated Sequence	Modifications	Qvality PEP	Qvality q-value	# Protein Groups	# Proteins	# PSMs	Master Protein Accessions	Positions in Master Proteins	Modifications in Master Proteins	# Missed Cleavages	Theo. MH+ [Da]	Abundances (Scaled): F6: Sample	Quan Info	Found in Sample: [S6] F6: Sample	Confidence (by Search Engine): Sequest HT	Percolator q-Value (by Search Engine): Sequest HT	Percolator PEP (by Search Engine): Sequest HT	XCorr (by Search Engine): Sequest HT	Top Apex RT [min]
	FALSE	High	[R].ACYGVLR.[F]	1xCarbamidomethyl [C2]	0.0887059	0.00412828	1	3	2	P23396	P23396 [118-124]		0	838.424	100		High	High	0.003308	0.06643	2.28	26.13
	FALSE	High	[K].AELNEFLTR.[E]		0.000561465	0.00020268	1	12	2	P23396	P23396 [19-27]		0	1092.57	100		High	High	0.0001837	0.0003431	2.87	54.15
	FALSE	High	[R].ELAEDGYSGVEVR.[V]		2.95092e-07	0.00020268	1	10	4	P23396	P23396 [28-40]		0	1423.67	100		High	High	0.0001837	1.361e-07	2.54	41.47
	FALSE	High	[R].FGFPEGSVELYAEK.[V]		1.09834e-05	0.00020268	1	5	3	P23396	P23396 [77-90]		0	1572.76	100		High	High	0.0001837	5.801e-06	2.64	71.16
	FALSE	High	[R].FGFPEGSVELYAEKVATRGLCAIAQAESLR.[Y]	1xCarbamidomethyl [C21]	0.0376617	0.00128736	1	4	1	P23396	P23396 [77-106]		2	3269.66	100		High	High	0.001113	0.02715	1.4	111.44
	FALSE	High	[R].FIMESGAK.[G]		0.0138766	0.000761509	1	3	1	P23396	P23396 [125-132]		0	882.439	100		High	High	0.0005883	0.009584	1.99	24.1
	FALSE	High	[K].FVADGIFK.[A]		0.00474648	0.000396587	1	9	2	P23396	P23396 [11-18]		0	896.488	100		High	High	0.0003225	0.003135	2.09	53.75
	FALSE	High	[K].FVDGLMIHSGDPVNYYVDTAVR.[H]		4.16822e-11	0.00020268	1	4	16	P23396	P23396 [152-173]		0	2468.19	100		High	High	0.0001837	1.383e-11	4.05	81.66
	FALSE	High	[K].FVDGLMIHSGDPVNYYVDTAVR.[H]	1xOxidation [M6]	5.44006e-06	0.00020268	1	4	8	P23396	P23396 [152-173]		0	2484.19	100		High	High	0.0001837	2.787e-06	2.58	73.14
	FALSE	High	[K].GCEVVVSGK.[L]	1xCarbamidomethyl [C2]	0.000691021	0.00020268	1	5	3	P23396	P23396 [133-141]		0	934.466	100		High	High	0.0001837	0.0004258	2.02	15.77
	FALSE	High	[R].GLCAIAQAESLR.[Y]	1xCarbamidomethyl [C3]	1.30233e-06	0.00020268	1	4	2	P23396	P23396 [95-106]		0	1288.67	100		High	High	0.0001837	6.324e-07	2.99	55.4
	FALSE	High	[R].KFVADGIFK.[A]		0.000389206	0.00020268	1	9	4	P23396	P23396 [10-18]		1	1024.58	100		High	High	0.0001837	0.0002335	3.72	43.01
	FALSE	High	[K].KPLPDHVSIVEPK.[D]		0.00452103	0.000396587	1	5	2	P23396	P23396 [202-214]		0	1458.83	100		High	High	0.0003225	0.002978	1.58	34.18
	FALSE	High	[K].KPLPDHVSIVEPKDEILPTTPISEQK.[G]		2.75714e-08	0.00020268	1	5	2	P23396	P23396 [202-227]		1	2910.58	100		High	High	0.0001837	1.16e-08	5.35	56.55
	FALSE	High	[K].LLGGLAVR.[R]		0.0251456	0.000925259	1	5	2	P23396	P23396 [109-116]		0	798.52	100		High	High	0.0007077	0.01781	1.72	41.93
	FALSE	High	[K].IMLPWDPTGK.[I]		4.78835e-05	0.00020268	1	5	2	P23396	P23396 [188-197]		0	1157.6	100		High	High	0.0001837	2.659e-05	2.43	73.36
	FALSE	High	[K].IMLPWDPTGK.[I]	1xOxidation [M2]	0.18469	0.00844457	1	5	1	P23396	P23396 [188-197]		0	1173.6	100		High	High	0.007034	0.1443	1.46	68.04
	FALSE	High	[R].IRELTAVVQK.[R]		0.182788	0.00828702	1	9	1	P23396	P23396 [66-75]		1	1156.7	100		High	High	0.006917	0.1426	4.03	26.46
	FALSE	High	[R].RACYGVLR.[F]	1xCarbamidomethyl [C3]	0.10553	0.005086	1	2	1	P23396	P23396 [117-124]		1	994.525	100		High	High	0.004127	0.07967	2.21	18.92
	FALSE	High	[K].RFGFPEGSVELYAEK.[V]		0.00218987	0.00020268	1	5	2	P23396	P23396 [76-90]		1	1728.86	100		High	High	0.0001837	0.001405	2.61	63.49
	FALSE	High	[R].TEIIILATR.[TA]		0.00049691	0.00020268	1	10	5	P23396	P23396 [46-54]		0	1029.63	100		High	High	0.0001837	0.0003021	2.77	54.66
	FALSE	High	[R].TQNVLGEK.[G]		0.0115775	0.000604516	1	9	1	P23396	P23396 [55-62]		0	888.479	100		High	High	0.0004766	0.007904	2.62	16.78
FALSE	High	Master Protein	Q96RL1	BRCA1-A complex subunit RAP80 OS=Homo sapiens OX=9606 GN=UIMC1 PE=1 SV=2	0	159.933	59	36	104	36	719	79.7	5.45	194.31	36	cell organization and biogenesis;metabolic process;regulation of biological process;response to stimulus	nucleus	protein binding		51720	ENSG00000087206.16	5	UIMC1	G2/M DNA damage checkpoint; Recruitment and ATM-mediated phosphorylation of repair and signaling proteins at DNA double strand breaks; Processing of DNA double-strand break ends; Nonhomologous End-Joining (NHEJ); Metalloprotease DUBs		Homologous recombination	17	0	100	1.21967e+09	High	1
	Checked	Confidence	Annotated Sequence	Modifications	Qvality PEP	Qvality q-value	# Protein Groups	# Proteins	# PSMs	Master Protein Accessions	Positions in Master Proteins	Modifications in Master Proteins	# Missed Cleavages	Theo. MH+ [Da]	Abundances (Scaled): F6: Sample	Quan Info	Found in Sample: [S6] F6: Sample	Confidence (by Search Engine): Sequest HT	Percolator q-Value (by Search Engine): Sequest HT	Percolator PEP (by Search Engine): Sequest HT	XCorr (by Search Engine): Sequest HT	Top Apex RT [min]
	FALSE	High	[R].ACSTVEGK.[W]	1xCarbamidomethyl [C2]	0.00358747	0.00020268	1	1	1	Q96RL1	Q96RL1 [600-607]		0	851.393		No Quan Values	High	High	0.0001837	0.002352	1.81
	FALSE	High	[K].ADQGDGPEGSGR.[A]		0.00576579	0.000396587	1	1	1	Q96RL1	Q96RL1 [588-599]		0	1145.48	100		High	High	0.0003225	0.003846	1.46	11.04
	FALSE	High	[R].ASDWHSK.[T]		0.0454641	0.00217279	1	1	1	Q96RL1	Q96RL1 [366-372]		0	830.379	100		High	High	0.001757	0.03291	1.9	11.32
	FALSE	High	[K].AVQGSGDTSR.[H]		0.000730059	0.00020268	1	1	1	Q96RL1	Q96RL1 [246-255]		0	977.465	100		High	High	0.0001837	0.0004504	2.39	10.61
	FALSE	High	[R].CTGHSAEHTQCGKPQESTGR.[G]	2xCarbamidomethyl [C1; C11]	0.00148209	0.00020268	1	1	1	Q96RL1	Q96RL1 [220-239]		0	2227.96	100		High	High	0.0001837	0.0009355	2.25	10.65
	FALSE	High	[K].DFQESSIK.[S]		0.124514	0.00603814	1	1	1	Q96RL1	Q96RL1 [375-382]		0	953.457	100		High	High	0.004822	0.09494	2.27	23.32
	FALSE	High	[R].DILDGVR.[I]		0.130066	0.00616306	1	1	2	Q96RL1	Q96RL1 [468-474]		0	787.431	100		High	High	0.004917	0.09933	1.39	40.09
	FALSE	High	[R].DLNESPVK.[S]		0.121152	0.00587653	1	1	1	Q96RL1	Q96RL1 [673-680]		0	901.463	100		High	High	0.004706	0.09233	1.87	18.59
	FALSE	High	[K].DVETTSSVSVK.[-R]		5.31241e-05	0.00020268	1	5	6	Q96RL1	Q96RL1 [21-31]		0	1151.58	100		High	High	0.0001837	2.968e-05	2.56	18.91
	FALSE	High	[R].EMQSSFTR.[R]		0.0473668	0.00217279	1	1	1	Q96RL1	Q96RL1 [664-671]		0	985.441	100		High	High	0.001757	0.03443	2.27	18.86
	FALSE	High	[K].EVAISTFSSSNQVSCPLCDQCFPPTK.[I]	3xCarbamidomethyl [C15; C18; C21]	0.176258	0.00813325	1	1	2	Q96RL1	Q96RL1 [491-516]		0	2959.33	100		High	High	0.006808	0.1371	1.18	69.96
	FALSE	High	[R].EVNSQEEEEEELLR.[K]		3.00551e-07	0.00020268	1	3	1	Q96RL1	Q96RL1 [98-111]		0	1732.79	100		High	High	0.0001837	1.388e-07	3.59	48.49
	FALSE	High	[R].EVNSQEEEEEELLRK.[A]		5.0247e-06	0.00020268	1	3	1	Q96RL1	Q96RL1 [98-112]		1	1860.88	100		High	High	0.0001837	2.564e-06	2.51	39.84
	FALSE	High	[R].EYQCHVDSCLQLAK.[A]	2xCarbamidomethyl [C4; C9]	5.0282e-05	0.00020268	1	1	1	Q96RL1	Q96RL1 [574-587]		0	1750.79	100		High	High	0.0001837	2.81e-05	2.98	38.72
	FALSE	High	[K].GFGEPVLPRPPSLIQNECGQGEQASEK.[N]	1xCarbamidomethyl [C18]	0.000512317	0.00020268	1	1	2	Q96RL1	Q96RL1 [319-345]		0	2924.42	100		High	High	0.0001837	0.0003121	2.17	65.59
	FALSE	High	[K].GLQDTGGTVNYFWGIPFCPDGVDPNQYTK.[V]	1xCarbamidomethyl [C18]	0.00474648	0.000396587	1	1	1	Q96RL1	Q96RL1 [266-294]		0	3246.48	100		High	High	0.0003225	0.003143	1.51	107.77
	FALSE	High	[K].GSHISQGNEAEER.[E]		1.71444e-06	0.00020268	1	1	1	Q96RL1	Q96RL1 [167-179]		0	1413.64	100		High	High	0.0001837	8.447e-07	3.09	11.74
	FALSE	High	[R].HCLPTLADAK.[G]	1xCarbamidomethyl [C2]	1.55478e-06	0.00020268	1	1	3	Q96RL1	Q96RL1 [256-265]		0	1125.57	100		High	High	0.0001837	7.616e-07	3.06	27.38
	FALSE	High	[R].KAIAESLNSCRPSDASATR.[S]	1xCarbamidomethyl [C10]	1.81135e-06	0.00020268	1	3	1	Q96RL1	Q96RL1 [112-130]		1	2034	100		High	High	0.0001837	8.894e-07	4.88	23.02
	FALSE	High	[K].KDVETTSSVSVK.[-R]		1.17385e-06	0.00020268	1	5	1	Q96RL1	Q96RL1 [20-31]		1	1279.67	100		High	High	0.0001837	5.673e-07	2.83	13.85
	FALSE	High	[K].KDVETTSSVSVKR.[K]		0.0421233	0.00164755	1	4	1	Q96RL1	Q96RL1 [20-32]		2	1435.78	100		High	High	0.001374	0.03036	2.13	13.22
	FALSE	High	[R].KIAQMTEEEQFALALK.[M]		1.508e-06	0.00020268	1	3	1	Q96RL1	Q96RL1 [75-90]		1	1849.97	100		High	High	0.0001837	7.387e-07	3.99	65.27
	FALSE	High	[K].IAQMTEEEQFALALK.[M]		2.84675e-06	0.00020268	1	3	1	Q96RL1	Q96RL1 [76-90]		0	1721.88	100		High	High	0.0001837	1.428e-06	3.19	72.96
	FALSE	High	[R].IIMADKEVGNKEDAEK.[E]		3.98081e-07	0.00020268	1	1	1	Q96RL1	Q96RL1 [475-490]		2	1789.9	100		High	High	0.0001837	1.854e-07	2.81	18.82
	FALSE	High	[R].IIMADKEVGNKEDAEK.[E]	1xOxidation [M3]	0.0062396	0.000396587	1	1	1	Q96RL1	Q96RL1 [475-490]		2	1805.89	100		High	High	0.0003225	0.004173	2.04	16.72
	FALSE	High	[R].LLSFLEQSEHK.[T]		1.22602e-05	0.00020268	1	1	1	Q96RL1	Q96RL1 [625-635]		0	1330.7	100		High	High	0.0001837	6.491e-06	3.65	51.1
	FALSE	High	[K].NECISEDMGDEDKEERQESR.[A]	1xCarbamidomethyl [C3]	5.14901e-06	0.00020268	1	1	1	Q96RL1	Q96RL1 [346-365]		2	2455.99	100		High	High	0.0001837	2.643e-06	2.65	24.01
	FALSE	High	[K].QVTVQPGSR.[T]		0.00925522	0.000396587	1	1	1	Q96RL1	Q96RL1 [698-706]		0	971.527	100		High	High	0.0003225	0.006287	2.62	13.57
	FALSE	High	[R].RLEDAFIVISDSDGEEPKEENGLQK.[T]		0.0203932	0.000761509	1	4	1	Q96RL1	Q96RL1 [35-59]		2	2818.37	100		High	High	0.0005883	0.01427	2.74	62.69
	FALSE	High	[K].SDSGTAAQTSLDIDKNEK.[C]		1.24512e-09	0.00020268	1	1	2	Q96RL1	Q96RL1 [545-562]		1	1879.89	100		High	High	0.0001837	4.673e-10	3.99	24.57
	FALSE	High	[K].SFVSISEATDCLVDFK.[K]	1xCarbamidomethyl [C11]	0.00181263	0.00020268	1	1	1	Q96RL1	Q96RL1 [681-696]		0	1817.86	100		High	High	0.0001837	0.001151	2.01	96.09
	FALSE	High	[K].SFVSISEATDCLVDFKK.[Q]	1xCarbamidomethyl [C11]	6.59574e-10	0.00020268	1	1	56	Q96RL1	Q96RL1 [681-697]		1	1945.96	100		High	High	0.0001837	2.423e-10	4.38	75.86
	FALSE	High	[K].TKDFQESSIK.[S]		4.55677e-06	0.00020268	1	1	1	Q96RL1	Q96RL1 [373-382]		1	1182.6	100		High	High	0.0001837	2.316e-06	2.7	17.3
	FALSE	High	[K].TKSDSGTAAQTSLDIDKNEK.[C]		2.82535e-08	0.00020268	1	1	2	Q96RL1	Q96RL1 [543-562]		2	2109.03	100		High	High	0.0001837	1.193e-08	3.35	18.82
	FALSE	High	[K].VKEVSESR.[N]		0.0441502	0.00201233	1	5	1	Q96RL1	Q96RL1 [8-15]		1	933.5	100		High	High	0.001642	0.03203	0.93	10.87
	FALSE	High	[K].VILCQLEVYQK.[S]	1xCarbamidomethyl [C4]	1.71566e-05	0.00020268	1	1	1	Q96RL1	Q96RL1 [295-305]		0	1392.76	100		High	High	0.0001837	9.181e-06	2.52	57.75
	FALSE	High	[R].VPSPGMEEAGCSR.[E]	1xCarbamidomethyl [C11]	3.63738e-05	0.00020268	1	1	1	Q96RL1	Q96RL1 [651-663]		0	1376.59	100		High	High	0.0001837	1.997e-05	2.51	23.33
FALSE	High	Master Protein	P52272	Heterogeneous nuclear ribonucleoprotein M OS=Homo sapiens OX=9606 GN=HNRNPM PE=1 SV=3	0	207.104	64	47	87	47	730	77.5	8.7	174.71	47	metabolic process;regulation of biological process;response to stimulus	membrane;nucleus;spliceosomal complex	protein binding;RNA binding	Pf00076, Pf11532, Pf11608, Pf13893, Pf14259	4670	ENSG00000099783.11	19	HNRNPM	mRNA Splicing - Major Pathway; FGFR2 alternative splicing	mRNA Processing	Spliceosome	11	0	100	1.12888e+09	High	1
	Checked	Confidence	Annotated Sequence	Modifications	Qvality PEP	Qvality q-value	# Protein Groups	# Proteins	# PSMs	Master Protein Accessions	Positions in Master Proteins	Modifications in Master Proteins	# Missed Cleavages	Theo. MH+ [Da]	Abundances (Scaled): F6: Sample	Quan Info	Found in Sample: [S6] F6: Sample	Confidence (by Search Engine): Sequest HT	Percolator q-Value (by Search Engine): Sequest HT	Percolator PEP (by Search Engine): Sequest HT	XCorr (by Search Engine): Sequest HT	Top Apex RT [min]
	FALSE	High	[R].ADILEDK.[D]		0.0413865	0.00164755	1	7	1	P52272	P52272 [233-239]		0	803.415	100		High	High	0.001374	0.02979	0.9	19.72
	FALSE	High	[R].ADILEDKDGK.[S]		6.34214e-05	0.00020268	1	7	1	P52272	P52272 [233-242]		1	1103.56	100		High	High	0.0001837	3.567e-05	2.92	17.29
	FALSE	High	[R].AFITNIPFDVK.[W]		3.84298e-05	0.00020268	1	7	1	P52272	P52272 [73-83]		0	1264.69	100		High	High	0.0001837	2.119e-05	2.53	74.35
	FALSE	High	[K].DKFNECGHVLYADIK.[M]	1xCarbamidomethyl [C6]	8.42771e-09	0.00020268	1	2	1	P52272	P52272 [671-685]		1	1808.86	100		High	High	0.0001837	3.399e-09	4.85	46.59
	FALSE	High	[K].EKVGEVTYVELLMDAEGK.[S]		6.45502e-06	0.00020268	1	5	3	P52272	P52272 [93-110]		1	2010.01	100		High	High	0.0001837	3.327e-06	3.31	88.12
	FALSE	High	[K].EKVGEVTYVELLMDAEGK.[S]	1xOxidation [M13]	6.53886e-05	0.00020268	1	5	2	P52272	P52272 [93-110]		1	2026	100		High	High	0.0001837	3.685e-05	3.27	88.1
	FALSE	High	[K].EVFSMAGVVVR.[A]		0.0285003	0.000925259	1	7	1	P52272	P52272 [222-232]		0	1193.63	100		High	High	0.0007077	0.02022	2.28	64.11
	FALSE	High	[K].EVFSMAGVVVR.[A]	1xOxidation [M5]	0.00309958	0.00020268	1	7	1	P52272	P52272 [222-232]		0	1209.63		No Quan Values	High	High	0.0001837	0.002015	2.09
	FALSE	High	[R].FEPYANPTK.[R]		0.00840007	0.000396587	1	7	1	P52272	P52272 [61-69]		0	1066.52	100		High	High	0.0003225	0.005672	1.72	26.02
	FALSE	High	[R].FEPYANPTKR.[Y]		0.00140289	0.00020268	1	7	1	P52272	P52272 [61-70]		1	1222.62	100		High	High	0.0001837	0.0008878	2.96	22.88
	FALSE	High	[K].FESPEVAER.[A]		0.000593187	0.00020268	1	2	5	P52272	P52272 [699-707]		0	1063.51	100		High	High	0.0001837	0.0003625	2.17	26.93
	FALSE	High	[R].FGSGMNMGR.[I]		0.0108325	0.000604516	1	5	2	P52272	P52272 [363-371]		0	956.408	100		High	High	0.0004766	0.007375	1.51	26.12
	FALSE	High	[R].FGSGMNMGR.[I]	1xOxidation [M5]	0.00942491	0.000396587	1	5	2	P52272	P52272 [363-371]		0	972.403	100		High	High	0.0003225	0.006381	2.01	16.82
	FALSE	High	[K].FNECGHVLYADIK.[M]	1xCarbamidomethyl [C4]	1.12998e-08	0.00020268	1	2	1	P52272	P52272 [673-685]		0	1565.74	100		High	High	0.0001837	4.602e-09	3.69	46.86
	FALSE	High	[R-].GCAVVEFK.[M]	1xCarbamidomethyl [C2]	0.0249959	0.000925259	1	5	4	P52272	P52272 [113-120]		0	909.45	100		High	High	0.0007077	0.0176	1.75	28.45
	FALSE	High	[K].GDFFPPERPQQLPHGLGGIGMGLGPGGQPIDANHLNK.[G]		0.0015187	0.00020268	1	5	1	P52272	P52272 [286-322]		0	3818.92	100		High	High	0.0001837	0.0009601	2.94	72.69
	FALSE	High	[K].GEGERPAQNEK.[R]		0.000650088	0.00020268	1	7	1	P52272	P52272 [38-48]		0	1214.58	100		High	High	0.0001837	0.0003981	3.11	10.54
	FALSE	High	[R].GGNRFEPYANPTK.[R]		0.169033	0.00751464	1	7	1	P52272	P52272 [57-69]		1	1450.71	100		High	High	0.006242	0.1311	1.65	25.71
	FALSE	High	[R].GGNRFEPYANPTKR.[Y]		6.73224e-07	0.00020268	1	7	1	P52272	P52272 [57-70]		2	1606.81	100		High	High	0.0001837	3.19e-07	4.47	22.91
	FALSE	High	[K].GIGMGNIGPAGMGMEGIGFGINK.[M]		4.00233e-08	0.00020268	1	4	2	P52272	P52272 [323-345]		0	2178.05	100		High	High	0.0001837	1.707e-08	3.41	93.3
	FALSE	High	[R].GIGTVTFEQSIEAVQAISMFNGQLLFDRPMHVK.[M-]		0.000279856	0.00020268	1	7	1	P52272	P52272 [245-277]		0	3663.87		No Quan Values	High	High	0.0001837	0.0001661	2.54
	FALSE	High	[R].KACQIFVR.[N]	1xCarbamidomethyl [C3]	0.00295213	0.00020268	1	4	2	P52272	P52272 [651-658]		1	1021.56	100		High	High	0.0001837	0.001918	2.79	19.33
	FALSE	High	[R].LGGAGMER.[M]		0.00523149	0.000396587	1	4	2	P52272	P52272 [411-418]		0	790.388	100		High	High	0.0003225	0.003469	2.13	14.43
	FALSE	High	[R].LGSTVFVANLDYK.[V]		1.20289e-06	0.00020268	1	5	1	P52272	P52272 [202-214]		0	1426.76	100		High	High	0.0001837	5.819e-07	3.16	64.28
	FALSE	High	[K].LKEVFSMAGVVVR.[A]		0.00713121	0.000396587	1	7	1	P52272	P52272 [220-232]		1	1434.81	100		High	High	0.0003225	0.004792	2.95	60.32
	FALSE	High	[R].INEILSNALK.[R]		0.000124951	0.00020268	1	3	2	P52272	P52272 [372-381]		0	1114.65	100		High	High	0.0001837	7.182e-05	3.02	52.69
	FALSE	High	[R].INEILSNALKR.[G]		4.52901e-06	0.00020268	1	3	1	P52272	P52272 [372-382]		1	1270.75	100		High	High	0.0001837	2.307e-06	3.88	47.61
	FALSE	High	[R].MAAPIDR.[V]		0.0426214	0.00164755	1	4	1	P52272	P52272 [497-503]		0	773.397		No Quan Values	High	High	0.001374	0.03089	2.33
	FALSE	High	[R].MAAPIDR.[V]	1xOxidation [M1]	0.0667101	0.00316595	1	4	1	P52272	P52272 [497-503]		0	789.392		No Quan Values	High	High	0.002489	0.04925	2.01
	FALSE	High	[R].MATGLER.[M]		0.0499253	0.00235481	1	4	1	P52272	P52272 [551-557]		0	777.392	100		High	High	0.001757	0.03627	2.07	17.27
	FALSE	High	[R].MGAGLGHGMDR.[V]		9.20007e-06	0.00020268	1	4	1	P52272	P52272 [419-429]		0	1101.49	100		High	High	0.0001837	4.8e-06	2.59	18.74
	FALSE	High	[R].MGAGMGFGLER.[M]		5.09001e-05	0.00020268	1	4	4	P52272	P52272 [486-496]		0	1125.52	100		High	High	0.0001837	2.842e-05	2.95	52.61
	FALSE	High	[R].MGAGMGFGLER.[M]	1xOxidation [M5]	0.00096678	0.00020268	1	4	1	P52272	P52272 [486-496]		0	1141.51	100		High	High	0.0001837	0.000602	1.66	39.89
	FALSE	High	[R].MGANNLER.[M]		0.0245519	0.000925259	1	4	1	P52272	P52272 [558-565]		0	904.431	100		High	High	0.0007077	0.01736	2.26	17.2
	FALSE	High	[R].MGANNLER.[M]	1xOxidation [M1]	0.00256602	0.00020268	1	4	1	P52272	P52272 [558-565]		0	920.425	100		High	High	0.0001837	0.001654	2.03	12.78
	FALSE	High	[R].MGANSLER.[M]		0.0185258	0.000761509	1	5	1	P52272	P52272 [571-578]; [584-591]		0	877.42	100		High	High	0.0005883	0.01289	3.03	17.73
	FALSE	High	[R].MGANSLER.[M]	1xOxidation [M1]	0.0178697	0.000761509	1	5	1	P52272	P52272 [571-578]; [584-591]		0	893.415	100		High	High	0.0005883	0.01245	2.53	13.18
	FALSE	High	[K].MGGMEGPFGGGMENMGR.[F]		2.87968e-07	0.00020268	1	4	1	P52272	P52272 [346-362]		0	1714.68	100		High	High	0.0001837	1.326e-07	2.99	63.66
	FALSE	High	[R].MGLAMGGGGGASFDR.[A]		7.24954e-06	0.00020268	1	4	2	P52272	P52272 [607-621]		0	1383.61	100		High	High	0.0001837	3.753e-06	2.34	50.11
	FALSE	High	[R].MGLAMGGGGGASFDR.[A]	1xOxidation [M5]	8.76712e-05	0.00020268	1	4	1	P52272	P52272 [607-621]		0	1399.61		No Quan Values	High	High	0.0001837	4.978e-05	1.08
	FALSE	High	[R].MGLAMGGGGGASFDR.[A]	2xOxidation [M1; M5]	0.000102138	0.00020268	1	4	2	P52272	P52272 [607-621]		0	1415.6	100		High	High	0.0001837	5.829e-05	1.32	50.16
	FALSE	High	[R].MGLSMER.[M]		0.0774181	0.00331414	1	4	1	P52272	P52272 [525-531]		0	823.38	100		High	High	0.002714	0.05742	2.62	28.06
	FALSE	High	[R].MGLVMDR.[M]	2xOxidation [M1; M5]	0.187574	0.00858932	1	3	1	P52272	P52272 [437-443]		0	853.391	100		High	High	0.007143	0.1467	1.79	34.79
	FALSE	High	[R].MGPAIER.[M]		0.127263	0.00616306	1	4	2	P52272	P52272 [518-524]		0	773.397	100		High	High	0.004917	0.0971	2.12	18.88
	FALSE	High	[R].MGPAIER.[M]	1xOxidation [M1]	0.00953975	0.000396587	1	4	2	P52272	P52272 [518-524]		0	789.392	100		High	High	0.0003225	0.006479	1.37	18.88
	FALSE	High	[R].MGPAMGPALGAGIER.[M]		4.8177e-05	0.00020268	1	5	2	P52272	P52272 [592-606]		0	1427.71	100		High	High	0.0001837	2.682e-05	2.28	53.78
	FALSE	High	[R].MGPGIDR.[L]	1xOxidation [M1]	0.0169284	0.000761509	1	4	2	P52272	P52272 [404-410]		0	761.361	100		High	High	0.0005883	0.01175	1.87	13.4
	FALSE	High	[R].MGPLGLDHMASSIER.[M]	1xOxidation [M]	6.45039e-07	0.00020268	1	3	3	P52272	P52272 [457-471]		0	1629.77	100		High	High	0.0001837	3.055e-07	2.5	58.27
	FALSE	High	[R].MGPLGLDHMASSIER.[M]	2xOxidation [M1; M9]	1.9866e-05	0.00020268	1	3	1	P52272	P52272 [457-471]		0	1645.77	100		High	High	0.0001837	1.067e-05	2.37	58.27
	FALSE	High	[R].MGPVMDR.[M]		0.0761052	0.00331414	1	4	1	P52272	P52272 [544-550]		0	805.37	100		High	High	0.002714	0.05639	2.09	19.06
	FALSE	High	[R].MVPAGMGAGLER.[M]		0.00790591	0.000396587	1	4	1	P52272	P52272 [532-543]		0	1188.59		No Quan Values	High	High	0.0003225	0.005328	1.4
	FALSE	High	[R].NLPFDFTWK.[M]		0.00388296	0.00020268	1	4	2	P52272	P52272 [659-667]		0	1167.58	100		High	High	0.0001837	0.002552	1.99	88.17
	FALSE	High	[K].QGGGGGGGSVPGIER.[M]		4.69475e-07	0.00020268	1	4	2	P52272	P52272 [389-403]		0	1284.63	100		High	High	0.0001837	2.205e-07	2.52	22.77
	FALSE	High	[K].RGGNRFEPYANPTK.[R]		0.0548025	0.00250986	1	7	1	P52272	P52272 [56-69]		2	1606.81	100		High	High	0.002003	0.04001	1.74	19
	FALSE	High	[K].VGEVTYVELLMDAEGK.[S]		6.85677e-07	0.00020268	1	5	1	P52272	P52272 [95-110]		0	1752.87		No Quan Values	High	High	0.0001837	3.25e-07	3.52
	FALSE	High	[R].VGQTIER.[M]		0.133647	0.0064826	1	4	1	P52272	P52272 [504-510]		0	802.442	100		High	High	0.00528	0.1022	2.49	13.21
	FALSE	High	[R].VGSEIER.[M]		0.0514031	0.00250986	1	3	1	P52272	P52272 [430-436]		0	789.41	100		High	High	0.002003	0.0375	2.29	13.46
	FALSE	High	[K].VKEDPDGEHAR.[R]		0.00019878	0.00020268	1	6	1	P52272	P52272 [144-154]		1	1252.59	100		High	High	0.0001837	0.0001163	2.01	10.72
FALSE	High	Master Protein	P26373	60S ribosomal protein L13 OS=Homo sapiens OX=9606 GN=RPL13 PE=1 SV=4	0	30.842	37	8	17	8	211	24.2	11.65	35.33	8	cell organization and biogenesis;metabolic process;transport	cytosol;membrane;nucleus;ribosome	protein binding;RNA binding;structural molecule activity	Pf01294	6137	ENSG00000167526.13	16	RPL13	Peptide chain elongation; Eukaryotic Translation Termination; Viral mRNA Translation; L13a-mediated translational silencing of Ceruloplasmin expression; Nonsense Mediated Decay (NMD) independent of the Exon Junction Complex (EJC); Selenocysteine synthesis; Nonsense Mediated Decay (NMD) enhanced by the Exon Junction Complex (EJC); GTP hydrolysis and joining of the 60S ribosomal subunit; Major path…	Cytoplasmic Ribosomal Proteins	Ribosome	34	0	100	1098392910	High	1
	Checked	Confidence	Annotated Sequence	Modifications	Qvality PEP	Qvality q-value	# Protein Groups	# Proteins	# PSMs	Master Protein Accessions	Positions in Master Proteins	Modifications in Master Proteins	# Missed Cleavages	Theo. MH+ [Da]	Abundances (Scaled): F6: Sample	Quan Info	Found in Sample: [S6] F6: Sample	Confidence (by Search Engine): Sequest HT	Percolator q-Value (by Search Engine): Sequest HT	Percolator PEP (by Search Engine): Sequest HT	XCorr (by Search Engine): Sequest HT	Top Apex RT [min]
	FALSE	High	[K].EAAEQDVEK.[K]		0.00378955	0.00020268	1	2	1	P26373	P26373 [201-209]		0	1018.47	100		High	High	0.0001837	0.00248	2.3	12.01
	FALSE	High	[R].GFSLEELR.[V]		0.0912413	0.00412828	1	2	1	P26373	P26373 [75-82]		0	950.494	100		High	High	0.003308	0.06848	2.09	58.43
	FALSE	High	[K].LATQLTGPVMPVR.[N]		8.70162e-07	0.00020268	1	1	1	P26373	P26373 [146-158]		0	1382.78	100		High	High	0.0001837	4.171e-07	3.66	53.99
	FALSE	High	[K].LATQLTGPVMPVR.[N]	1xOxidation [M10]	0.000785559	0.00020268	1	1	2	P26373	P26373 [146-158]		0	1398.78	100		High	High	0.0001837	0.0004855	2.61	53.99
	FALSE	High	[R].NGMVLKPHFHK.[D]		4.75919e-05	0.00020268	1	3	1	P26373	P26373 [6-16]		0	1307.7	100		High	High	0.0001837	2.648e-05	3.54	18.93
	FALSE	High	[K].STESLQANVQR.[L]		1.59438e-05	0.00020268	1	2	6	P26373	P26373 [106-116]		0	1232.62	100		High	High	0.0001837	8.539e-06	2.83	19
	FALSE	High	[R].TIGISVDPR.[R]		0.00114698	0.00020268	1	2	3	P26373	P26373 [93-101]		0	957.536	100		High	High	0.0001837	0.0007205	2.01	38.6
	FALSE	High	[R].VATWFNQPAR.[K]		0.00161425	0.00020268	1	3	1	P26373	P26373 [22-31]		0	1189.61	100		High	High	0.0001837	0.001026	2.79	48.18
	FALSE	High	[R].VITEEEK.[N]		0.0348756	0.00128736	1	3	1	P26373	P26373 [168-174]		0	847.441	100		High	High	0.0009809	0.02502	1.8	12.74
FALSE	High	Master Protein	P62701	40S ribosomal protein S4, X isoform OS=Homo sapiens OX=9606 GN=RPS4X PE=1 SV=2	0	76.775	65	20	37	20	263	29.6	10.15	75.28	20	cell organization and biogenesis;development;metabolic process;regulation of biological process;transport	cytoplasm;cytosol;membrane;ribosome	protein binding;RNA binding;structural molecule activity	Pf00900, Pf08071	6191	ENSG00000198034.10	X	RPS4X	Peptide chain elongation; Eukaryotic Translation Termination; Viral mRNA Translation; Formation of the ternary complex, and subsequently, the 43S complex; L13a-mediated translational silencing of Ceruloplasmin expression; Selenocysteine synthesis; Nonsense Mediated Decay (NMD) independent of the Exon Junction Complex (EJC); Nonsense Mediated Decay (NMD) enhanced by the Exon Junction Complex (EJC)…	Cytoplasmic Ribosomal Proteins	Ribosome	38	0	100	1.09494e+09	High	1
	Checked	Confidence	Annotated Sequence	Modifications	Qvality PEP	Qvality q-value	# Protein Groups	# Proteins	# PSMs	Master Protein Accessions	Positions in Master Proteins	Modifications in Master Proteins	# Missed Cleavages	Theo. MH+ [Da]	Abundances (Scaled): F6: Sample	Quan Info	Found in Sample: [S6] F6: Sample	Confidence (by Search Engine): Sequest HT	Percolator q-Value (by Search Engine): Sequest HT	Percolator PEP (by Search Engine): Sequest HT	XCorr (by Search Engine): Sequest HT	Top Apex RT [min]
	FALSE	High	[R].ECLPLIIFLR.[N]	1xCarbamidomethyl [C2]	0.0224451	0.000925259	1	1	1	P62701	P62701 [40-49]		0	1273.73		No Quan Values	High	High	0.0007077	0.0158	1.9
	FALSE	High	[R].ERHPGSFDVVHVK.[D]		0.0228518	0.000925259	1	3	1	P62701	P62701 [199-211]		1	1506.78	100		High	High	0.0007077	0.01605	1.63	23.39
	FALSE	High	[K].FDTGNLCMVTGGANLGR.[I]	1xCarbamidomethyl [C7]	2.40084e-05	0.00020268	1	1	1	P62701	P62701 [175-191]		0	1782.83	100		High	High	0.0001837	1.305e-05	2.44	65.08
	FALSE	High	[K].FDTGNLCMVTGGANLGR.[I]	1xCarbamidomethyl [C7]; 1xOxidation [M8]	1.82245e-06	0.00020268	1	1	1	P62701	P62701 [175-191]		0	1798.82	100		High	High	0.0001837	8.985e-07	3.59	65.11
	FALSE	High	[K].GIPHLVTHDAR.[T]		0.000202456	0.00020268	1	4	4	P62701	P62701 [135-145]		0	1215.66	100		High	High	0.0001837	0.0001192	2.33	20.01
	FALSE	High	[K].GNKPWISLPR.[G]		0.000582419	0.00020268	1	1	1	P62701	P62701 [231-240]		0	1167.66	100		High	High	0.0001837	0.000355	2.22	48.27
	FALSE	High	[R].HPGSFDVVHVK.[D]		0.00175818	0.00020268	1	3	1	P62701	P62701 [201-211]		0	1221.64	100		High	High	0.0001837	0.00112	1.92	25.88
	FALSE	High	[R].KIFVGTK.[G]		0.144136	0.00677469	1	1	1	P62701	P62701 [128-134]		1	792.498	100		High	High	0.0056	0.1109	1.54	15.94
	FALSE	High	[R].IGVITNR.[E]		0.101495	0.00493313	1	1	1	P62701	P62701 [192-198]		0	772.468	100		High	High	0.003897	0.07666	2.3	19.11
	FALSE	High	[K].LRECLPLIIFLR.[N]	1xCarbamidomethyl [C4]	1.38537e-05	0.00020268	1	1	1	P62701	P62701 [38-49]		1	1542.92	100		High	High	0.0001837	7.343e-06	3.11	99.89
	FALSE	High	[R].LSNIFVIGK.[G]		0.00201067	0.00020268	1	1	2	P62701	P62701 [222-230]		0	990.598	100		High	High	0.0001837	0.001287	2.59	59.21
	FALSE	High	[K].LTGVFAPRPSTGPHK.[L]		0.00081986	0.00020268	1	4	1	P62701	P62701 [23-37]		0	1564.86	100		High	High	0.0001837	0.0005056	1.96	25.94
	FALSE	High	[R].LTIAEER.[D]		0.0200295	0.000761509	1	2	3	P62701	P62701 [246-252]		0	831.457	100		High	High	0.0005883	0.01402	1.79	20.1
	FALSE	High	[R].ITPEEAK.[Y]		0.0149177	0.000761509	1	1	1	P62701	P62701 [114-120]		0	787.42	100		High	High	0.0005883	0.01033	1.39	12.63
	FALSE	High	[R].TDITYPAGFMDVISIDK.[T]		2.57979e-07	0.00020268	1	1	2	P62701	P62701 [78-94]		0	1885.93	100		High	High	0.0001837	1.182e-07	3.69	98.06
	FALSE	High	[R].TDITYPAGFMDVISIDK.[T]	1xOxidation [M10]	7.29895e-05	0.00020268	1	1	1	P62701	P62701 [78-94]		0	1901.92	100		High	High	0.0001837	4.119e-05	2.51	98.2
	FALSE	High	[R].TDITYPAGFMDVISIDKTGENFR.[L]		0.00014033	0.00020268	1	1	1	P62701	P62701 [78-100]		1	2590.25		No Quan Values	High	High	0.0001837	8.113e-05	2.69
	FALSE	High	[R].TIRYPDPLIK.[V]		0.0538547	0.00250986	1	2	1	P62701	P62701 [146-155]		1	1215.71	100		High	High	0.002003	0.03937	2.33	47.62
	FALSE	High	[K].VNDTIQIDLETGK.[I]		2.93084e-08	0.00020268	1	1	5	P62701	P62701 [156-168]		0	1445.75	100		High	High	0.0001837	1.239e-08	3.8	53.48
	FALSE	High	[K].YALTGDEVK.[K]		0.0137102	0.000761509	1	4	1	P62701	P62701 [54-62]		0	995.504	100		High	High	0.0005883	0.009418	2.3	27.79
	FALSE	High	[K].YALTGDEVKK.[I]		0.000336137	0.00020268	1	4	2	P62701	P62701 [54-63]		1	1123.6	100		High	High	0.0001837	0.0002013	2.82	18.98
	FALSE	High	[R].YPDPLIK.[V]		0.0590956	0.00285844	1	2	4	P62701	P62701 [149-155]		0	845.477	100		High	High	0.002256	0.04326	1.86	41.06
FALSE	High	Master Protein	P39023	60S ribosomal protein L3 OS=Homo sapiens OX=9606 GN=RPL3 PE=1 SV=2	0	97.088	43	18	35	18	403	46.1	10.18	79.47	18	cell organization and biogenesis;metabolic process;response to stimulus;transport	cytoplasm;cytosol;nucleus;ribosome	protein binding;RNA binding;structural molecule activity	Pf00297	6122	ENSG00000100316.15	22	RPL3	Peptide chain elongation; Eukaryotic Translation Termination; Viral mRNA Translation; L13a-mediated translational silencing of Ceruloplasmin expression; Nonsense Mediated Decay (NMD) independent of the Exon Junction Complex (EJC); Selenocysteine synthesis; Nonsense Mediated Decay (NMD) enhanced by the Exon Junction Complex (EJC); GTP hydrolysis and joining of the 60S ribosomal subunit; Major path…	Cytoplasmic Ribosomal Proteins	Ribosome	34	0	100	1.07737e+09	High	1
	Checked	Confidence	Annotated Sequence	Modifications	Qvality PEP	Qvality q-value	# Protein Groups	# Proteins	# PSMs	Master Protein Accessions	Positions in Master Proteins	Modifications in Master Proteins	# Missed Cleavages	Theo. MH+ [Da]	Abundances (Scaled): F6: Sample	Quan Info	Found in Sample: [S6] F6: Sample	Confidence (by Search Engine): Sequest HT	Percolator q-Value (by Search Engine): Sequest HT	Percolator PEP (by Search Engine): Sequest HT	XCorr (by Search Engine): Sequest HT	Top Apex RT [min]
	FALSE	High	[K].AFMGPLKK.[D]		0.0548025	0.00250986	1	2	1	P39023	P39023 [387-394]		1	891.512	100		High	High	0.002003	0.04017	1.76	24.09
	FALSE	High	[K].DDPSKPVHLTAFLGYK.[A]		9.71316e-07	0.00020268	1	4	2	P39023	P39023 [35-50]		0	1787.93	100		High	High	0.0001837	4.67e-07	2.42	58.06
	FALSE	High	[R].ERLEQQVPVNQVFGQDEMIDVIGVTK.[G]		9.02652e-07	0.00020268	1	5	1	P39023	P39023 [199-224]		1	2971.52	100		High	High	0.0001837	4.321e-07	2.85	87.34
	FALSE	High	[R].ERLEQQVPVNQVFGQDEMIDVIGVTK.[G]	1xOxidation [M18]	5.71256e-06	0.00020268	1	5	1	P39023	P39023 [199-224]		1	2987.51	100		High	High	0.0001837	2.929e-06	2.41	87.33
	FALSE	High	[R].EVDRPGSK.[V]		0.0674817	0.00316595	1	6	1	P39023	P39023 [59-66]		0	887.458	100		High	High	0.002489	0.0497	0.95	10.76
	FALSE	High	[K].FIDTTSK.[F]		0.0479243	0.00217279	1	3	1	P39023	P39023 [367-373]		0	811.42	100		High	High	0.001757	0.03492	1.44	16.05
	FALSE	High	[R].HGSLGFLPR.[K]		0.048488	0.00217279	1	4	1	P39023	P39023 [11-19]		0	983.542	100		High	High	0.001757	0.03536	2.24	39.62
	FALSE	High	[K].KAHLMEIQVNGGTVAEK.[L]		5.41067e-05	0.00020268	1	5	1	P39023	P39023 [177-193]		1	1824.96	100		High	High	0.0001837	3.025e-05	3.55	37.23
	FALSE	High	[R].KVACIGAWHPAR.[V]	1xCarbamidomethyl [C4]	4.93344e-06	0.00020268	1	5	2	P39023	P39023 [250-261]		1	1365.72	100		High	High	0.0001837	2.515e-06	3.14	26.11
	FALSE	High	[R].LEQQVPVNQVFGQDEMIDVIGVTK.[G]	1xOxidation [M16]	0.0100739	0.000396587	1	5	1	P39023	P39023 [201-224]		0	2702.37	100		High	High	0.0003225	0.006874	1.4	95.95
	FALSE	High	[K].IGQGYLIK.[D]		0.0103834	0.000396587	1	3	2	P39023	P39023 [287-294]		0	891.53	100		High	High	0.0003225	0.007058	2.99	37.73
	FALSE	High	[K].IGQGYLIKDGK.[L]		0.00212411	0.00020268	1	3	1	P39023	P39023 [287-297]		1	1191.67	100		High	High	0.0001837	0.001363	2.44	26.55
	FALSE	High	[K].NNASTDYDLSDK.[S]		4.13241e-06	0.00020268	1	3	3	P39023	P39023 [301-312]		0	1342.58	100		High	High	0.0001837	2.099e-06	2.66	23.23
	FALSE	High	[K].SFPKDDPSKPVHLTAFLGYK.[A]		1.47742e-09	0.00020268	1	4	3	P39023	P39023 [31-50]		1	2247.18	100		High	High	0.0001837	5.575e-10	3.1	57.51
	FALSE	High	[K].SLLVQTK.[R]		0.104362	0.00493313	1	2	3	P39023	P39023 [350-356]		0	788.488	100		High	High	0.003897	0.07873	1.75	20.54
	FALSE	High	[K].SINPLGGFVHYGEVTNDFVMLK.[G]		5.42836e-09	0.00020268	1	2	5	P39023	P39023 [313-334]		0	2437.22	100		High	High	0.0001837	2.148e-09	3.92	101.75
	FALSE	High	[K].SINPLGGFVHYGEVTNDFVMLK.[G]	1xOxidation [M20]	6.29467e-07	0.00020268	1	2	2	P39023	P39023 [313-334]		0	2453.22		No Quan Values	High	High	0.0001837	2.972e-07	3.19
	FALSE	High	[K].TVFAEHISDECK.[R]	1xCarbamidomethyl [C11]	7.78983e-08	0.00020268	1	6	1	P39023	P39023 [104-115]		0	1435.65	100		High	High	0.0001837	3.418e-08	2.94	31.56
	FALSE	High	[K].TVFAEHISDECKR.[R]	1xCarbamidomethyl [C11]	1.82245e-06	0.00020268	1	6	1	P39023	P39023 [104-116]		1	1591.75	100		High	High	0.0001837	8.962e-07	2.46	25.02
	FALSE	High	[K].VACIGAWHPAR.[V]	1xCarbamidomethyl [C3]	5.85388e-06	0.00020268	1	5	2	P39023	P39023 [251-261]		0	1237.63	100		High	High	0.0001837	3.014e-06	3.03	35.71
FALSE	High	Master Protein	P46736	Lys-63-specific deubiquitinase BRCC36 OS=Homo sapiens OX=9606 GN=BRCC3 PE=1 SV=2	0	113.619	68	17	31	4	316	36	5.92	85.9	17	cell division;cell organization and biogenesis;metabolic process;regulation of biological process;response to stimulus	cytoplasm;cytoskeleton;cytosol;nucleus	catalytic activity;enzyme regulator activity;metal ion binding;protein binding	Pf01398	79184	ENSG00000185515.14	X	BRCC3	G2/M DNA damage checkpoint; Recruitment and ATM-mediated phosphorylation of repair and signaling proteins at DNA double strand breaks; Processing of DNA double-strand break ends; Nonhomologous End-Joining (NHEJ); Metalloprotease DUBs		NOD-like receptor signaling pathway; Homologous recombination	18	13	100	9.85053e+08	High	1	Met-loss+Acetyl [N-Term]
	Checked	Confidence	Annotated Sequence	Modifications	Qvality PEP	Qvality q-value	# Protein Groups	# Proteins	# PSMs	Master Protein Accessions	Positions in Master Proteins	Modifications in Master Proteins	# Missed Cleavages	Theo. MH+ [Da]	Abundances (Scaled): F6: Sample	Quan Info	Found in Sample: [S6] F6: Sample	Confidence (by Search Engine): Sequest HT	Percolator q-Value (by Search Engine): Sequest HT	Percolator PEP (by Search Engine): Sequest HT	XCorr (by Search Engine): Sequest HT	Top Apex RT [min]
	FALSE	High	[R].DFWSSSQHISIEGQKEEERYER.[I]		0.00102764	0.00020268	1	4	1	P46736	P46736 [190-211]		2	2740.26	100		High	High	0.0001837	0.0006389	1.48	55.92
	FALSE	High	[K].DRVEISPEQLSAASTEAER.[L]		4.46759e-08	0.00020268	1	3	2	P46736	P46736 [88-106]		1	2088.02	100		High	High	0.0001837	1.917e-08	4.13	51.88
	FALSE	High	[K].FAYTGTEMR.[T]		0.0119326	0.000761509	2	4	1	A0A087WZR3; P46736	A0A087WZR3 [53-61]; P46736 [52-60]		0	1075.49	100	Shared	High	High	0.0005883	0.008163	2.07	35.48
	FALSE	High	[K].FAYTGTEMR.[T]	1xOxidation [M8]	0.00713121	0.000396587	2	4	2	A0A087WZR3; P46736	A0A087WZR3 [53-61]; P46736 [52-60]		0	1091.48	100	Shared	High	High	0.0003225	0.004775	1.97	23.11
	FALSE	High	[R].KDRVEISPEQLSAASTEAER.[L]		2.16947e-10	0.00020268	1	3	2	P46736	P46736 [87-106]		2	2216.12	100		High	High	0.0001837	7.636e-11	5.19	44.87
	FALSE	High	[R].IEIPIHIVPHVTIGK.[V]		1.46158e-07	0.00020268	2	5	2	A0A087WZR3; P46736	A0A087WZR3 [188-202]; P46736 [212-226]		0	1666.01	100	Shared	High	High	0.0001837	6.557e-08	3.71	66.79
	FALSE	High	[R].LEQNQQHLQELQQEKEELMQELSSLE.[-]		1.94774e-07	0.00020268	2	4	1	A0A087WZR3; P46736	A0A087WZR3 [268-293]; P46736 [291-316]		1	3181.53	100	Shared	High	High	0.0001837	8.834e-08	3.39	101.47
	FALSE	High	[R].LEQNQQHLQELQQEKEELMQELSSLE.[-]	1xOxidation [M19]	0.0824151	0.003467	2	4	1	A0A087WZR3; P46736	A0A087WZR3 [268-293]; P46736 [291-316]		1	3197.53		No Quan Values	High	High	0.002827	0.06137	0.98
	FALSE	High	[R].IHSLTHLDSVTK.[I]		1.08423e-06	0.00020268	2	4	1	A0A087WZR3; P46736	A0A087WZR3 [226-237]; P46736 [250-261]		0	1350.74	100	Shared	High	High	0.0001837	5.254e-07	3.23	24.06
	FALSE	High	[K].ILCQEEQDAYR.[R]	1xCarbamidomethyl [C3]	1.98519e-06	0.00020268	2	5	2	A0A087WZR3; P46736	A0A087WZR3 [214-224]; P46736 [238-248]		0	1424.65	100	Shared	High	High	0.0001837	9.807e-07	2.86	30.74
	FALSE	High	[R].IVHIHSVIILR.[R]		9.31942e-05	0.00020268	2	6	1	A0A087WZR3; P46736	A0A087WZR3 [72-82]; P46736 [71-81]		0	1299.83	100	Shared	High	High	0.0001837	5.328e-05	2.42	47.86
	FALSE	High	[R].IVHIHSVIILRR.[S]		7.33867e-06	0.00020268	2	6	1	A0A087WZR3; P46736	A0A087WZR3 [72-83]; P46736 [71-82]		1	1455.93	100	Shared	High	High	0.0001837	3.817e-06	2.87	39.05
	FALSE	High	[-].MAVQVVQAVQAVHLESDAFLVCLNHALSTEK.[E]	1xCarbamidomethyl [C22]; 1xMet-loss+Acetyl [N-Term]	6.90624e-14	0.00020268	2	5	1	A0A087WZR3; P46736	A0A087WZR3 [1-31]; P46736 [1-31]	A0A087WZR3 1xMet-loss+Acetyl [N-Term]; P46736 1xMet-loss+Acetyl [N-Term]	0	3318.72		No Quan Values	High	High	0.0001837	1.799e-14	7.12
	FALSE	High	[R].RIHSLTHLDSVTK.[I]		0.00410161	0.000396587	2	4	2	A0A087WZR3; P46736	A0A087WZR3 [225-237]; P46736 [249-261]		1	1506.84	100	Shared	High	High	0.0003225	0.00269	1.56	19.49
	FALSE	High	[R].TVAEKVDAVR.[I]		0.000220533	0.00020268	2	5	1	A0A087WZR3; P46736	A0A087WZR3 [62-71]; P46736 [61-70]		1	1087.61	100	Shared	High	High	0.0001837	0.0001301	2.79	17.55
	FALSE	High	[K].VCLESAVELPK.[I]	1xCarbamidomethyl [C2]	2.91718e-06	0.00020268	2	5	3	A0A087WZR3; P46736	A0A087WZR3 [203-213]; P46736 [227-237]		0	1244.66	100	Shared	High	High	0.0001837	1.462e-06	2.64	55.77
	FALSE	High	[R].VEISPEQLSAASTEAER.[L]		8.97154e-07	0.00020268	1	3	2	P46736	P46736 [90-106]		0	1816.89	100		High	High	0.0001837	4.297e-07	3.35	55.11
	FALSE	High	[R].VLYTCFQSIQAQK.[S]	1xCarbamidomethyl [C5]	1.64148e-07	0.00020268	2	5	4	A0A087WZR3; P46736	A0A087WZR3 [169-181]; P46736 [168-180]		0	1585.8	100	Shared	High	High	0.0001837	7.405e-08	2.97	54.65
	FALSE	High	[R].VVGWYHSHPHITVWPSHVDVR.[T]		1.73302e-08	0.00020268	2	5	1	A0A087WZR3; P46736	A0A087WZR3 [118-138]; P46736 [117-137]		0	2508.27	100	Shared	High	High	0.0001837	7.169e-09	5.08	55.89
FALSE	High	Master Protein	Q9NR30	Nucleolar RNA helicase 2 OS=Homo sapiens OX=9606 GN=DDX21 PE=1 SV=5	0	172.565	58	40	65	38	783	87.3	9.28	163.25	40	cell differentiation;metabolic process;regulation of biological process;response to stimulus	cytoplasm;membrane;nucleus	catalytic activity;nucleotide binding;protein binding;RNA binding	Pf00270, Pf00271, Pf08152, Pf14617	9188	ENSG00000165732.12	10	DDX21	Major pathway of rRNA processing in the nucleolus and cytosol; B-WICH complex positively regulates rRNA expression			8	2	100	9.72877e+08	High	1
	Checked	Confidence	Annotated Sequence	Modifications	Qvality PEP	Qvality q-value	# Protein Groups	# Proteins	# PSMs	Master Protein Accessions	Positions in Master Proteins	Modifications in Master Proteins	# Missed Cleavages	Theo. MH+ [Da]	Abundances (Scaled): F6: Sample	Quan Info	Found in Sample: [S6] F6: Sample	Confidence (by Search Engine): Sequest HT	Percolator q-Value (by Search Engine): Sequest HT	Percolator PEP (by Search Engine): Sequest HT	XCorr (by Search Engine): Sequest HT	Top Apex RT [min]
	FALSE	High	[R].AAVIGDVIR.[V]		0.00140289	0.00020268	1	1	2	Q9NR30	Q9NR30 [424-432]		0	913.547	100		High	High	0.0001837	0.0008867	2.72	40.72
	FALSE	High	[R].APQVLVLAPTR.[E]		0.000113316	0.00020268	1	1	1	Q9NR30	Q9NR30 [260-270]		0	1164.71	100		High	High	0.0001837	6.513e-05	2.74	48.63
	FALSE	High	[K].DFSDITKK.[L]		0.0761052	0.00331414	1	1	1	Q9NR30	Q9NR30 [279-286]		1	953.494	100		High	High	0.002714	0.05645	1.89	22.7
	FALSE	High	[K].DSEDNPQTLLFSATCPHWVFNVAK.[K]	1xCarbamidomethyl [C15]	6.0681e-07	0.00020268	1	1	1	Q9NR30	Q9NR30 [364-387]		0	2776.3	100		High	High	0.0001837	2.864e-07	2.44	101.97
	FALSE	High	[K].DVESYIHR.[S]		0.00942491	0.000396587	1	1	1	Q9NR30	Q9NR30 [517-524]		0	1018.5	100		High	High	0.0003225	0.006382	2.29	33.89
	FALSE	High	[K].EAQELSQNSAIK.[Q]		3.04464e-06	0.00020268	1	1	5	Q9NR30	Q9NR30 [450-461]		0	1317.66	100		High	High	0.0001837	1.532e-06	3.09	20.43
	FALSE	High	[K].EEPSQNDISPK.[T]		0.193452	0.00874339	1	1	1	Q9NR30	Q9NR30 [81-91]		0	1243.58		No Quan Values	High	High	0.007367	0.152	0.92
	FALSE	High	[K].EGAFSNFPISEETIK.[L]		7.24954e-06	0.00020268	2	2	1	Q9NR30; Q9BQ39	Q9NR30 [185-199]; Q9BQ39 [136-150]		0	1668.81	100	Shared	High	High	0.0001837	3.756e-06	2.14	68.01
	FALSE	High	[R].EGYGGFR.[G]		0.138805	0.00662083	1	1	1	Q9NR30	Q9NR30 [719-725]		0	785.358	100		High	High	0.005491	0.1067	1.39	23.65
	FALSE	High	[R].ELANQVSK.[D]		0.023829	0.000925259	1	1	1	Q9NR30	Q9NR30 [271-278]		0	888.479	100		High	High	0.0007077	0.01678	2.48	13.24
	FALSE	High	[K].ELKEQLGEEIDSK.[V]		0.00735089	0.000396587	1	1	2	Q9NR30	Q9NR30 [656-668]		1	1517.77	100		High	High	0.0003225	0.004936	3.34	36.93
	FALSE	High	[K].EQLGEEIDSK.[V]		0.00555935	0.000396587	1	1	1	Q9NR30	Q9NR30 [659-668]		0	1147.55	100		High	High	0.0003225	0.00369	2.05	25.33
	FALSE	High	[K].GAVEALAAALAHISGATSVDQR.[S]		6.4806e-09	0.00020268	1	1	2	Q9NR30	Q9NR30 [606-627]		0	2108.11	100		High	High	0.0001837	2.581e-09	5.92	107.52
	FALSE	High	[R].GLDIPEVDLVIQSSPPKDVESYIHR.[S]		1.40594e-10	0.00020268	1	1	3	Q9NR30	Q9NR30 [500-524]		1	2806.46	100		High	High	0.0001837	4.863e-11	4.98	93.83
	FALSE	High	[R].GVTFLFPIQAK.[T]		8.6079e-05	0.00020268	1	1	1	Q9NR30	Q9NR30 [205-215]		0	1220.7	100		High	High	0.0001837	4.891e-05	2.89	75.81
	FALSE	High	[K].HVVLDEVDQMLDMGFADQVEEILSVAYKK.[D]		2.24563e-13	0.00020268	1	1	1	Q9NR30	Q9NR30 [335-363]		1	3321.64	100		High	High	0.0001837	6.102e-14	6.77	112.23
	FALSE	High	[K].KAEPSEVDMNSPK.[S]		0.0648174	0.00316595	1	1	1	Q9NR30	Q9NR30 [61-73]		1	1431.68	100		High	High	0.002489	0.04774	1.77	17.34
	FALSE	High	[K].KEAQELSQNSAIK.[Q]		7.42889e-06	0.00020268	1	1	1	Q9NR30	Q9NR30 [449-461]		1	1445.76	100		High	High	0.0001837	3.85e-06	4.11	17.33
	FALSE	High	[K].KEEPSQNDISPK.[T]		6.53886e-05	0.00020268	1	1	1	Q9NR30	Q9NR30 [80-91]		1	1371.68	100		High	High	0.0001837	3.685e-05	2.1	13.41
	FALSE	High	[K].KKAEPSEVDMNSPK.[S]		8.58977e-08	0.00020268	1	1	1	Q9NR30	Q9NR30 [60-73]		2	1559.77	100		High	High	0.0001837	3.785e-08	4.08	13.72
	FALSE	High	[K].KLSVACFYGGTPYGGQFER.[M]	1xCarbamidomethyl [C6]	0.0012417	0.00020268	1	1	1	Q9NR30	Q9NR30 [286-304]		1	2137.02	100		High	High	0.0001837	0.0007819	1.68	65.14
	FALSE	High	[K].LGVCFDVPTASVTEIQEK.[W]	1xCarbamidomethyl [C4]	0.00035297	0.00020268	1	1	1	Q9NR30	Q9NR30 [679-696]		0	1992.99	100		High	High	0.0001837	0.0002117	2.65	73.11
	FALSE	High	[R].IGVPSATEIIK.[A]		2.40084e-05	0.00020268	1	1	3	Q9NR30	Q9NR30 [563-573]		0	1127.67	100		High	High	0.0001837	1.306e-05	2.67	54.65
	FALSE	High	[K].LHGELQDR.[K]		0.0344651	0.00128736	1	1	1	Q9NR30	Q9NR30 [248-255]		0	967.496	100		High	High	0.0009809	0.0246	2.53	13.24
	FALSE	High	[R].LLDSVPPTAISHFK.[Q]		5.0282e-05	0.00020268	1	1	5	Q9NR30	Q9NR30 [582-595]		0	1524.84	100		High	High	0.0001837	2.795e-05	3.1	55.64
	FALSE	High	[K].LSVACFYGGTPYGGQFER.[M]	1xCarbamidomethyl [C5]	0.00080498	0.00020268	1	1	1	Q9NR30	Q9NR30 [287-304]		0	2008.92		No Quan Values	High	High	0.0001837	0.0004978	2.12
	FALSE	High	[R].NGIDILVGTPGR.[I]		4.96713e-05	0.00020268	2	2	3	Q9NR30; Q9BQ39	Q9NR30 [307-318]; Q9BQ39 [258-269]		0	1211.67	100	Shared	High	High	0.0001837	2.761e-05	2.84	57.36
	FALSE	High	[K].QDAQSLHGDIPQK.[Q]		1.58354e-06	0.00020268	1	1	2	Q9NR30	Q9NR30 [462-474]		0	1436.71	100		High	High	0.0001837	7.765e-07	3.8	21.66
	FALSE	High	[R].RWQLSVATEQPELEGPR.[E]		1.36854e-05	0.00020268	1	1	2	Q9NR30	Q9NR30 [702-718]		1	1996.02	100		High	High	0.0001837	7.256e-06	3.81	57.93
	FALSE	High	[K].SDKTEEIAEEEETVFPK.[A]		2.25855e-05	0.00020268	1	1	2	Q9NR30	Q9NR30 [38-54]		1	1980.93	100		High	High	0.0001837	1.22e-05	3.42	55.68
	FALSE	High	[R].SLINSNVGFVTMILQCSIEMPNISYAWK.[E]	1xCarbamidomethyl [C16]	0.00400296	0.000396587	1	1	1	Q9NR30	Q9NR30 [628-655]		0	3215.59		No Quan Values	High	High	0.0003225	0.002633	1.17
	FALSE	High	[K].STYEQVDLIGK.[K]		0.000456188	0.00020268	1	1	1	Q9NR30	Q9NR30 [392-402]		0	1252.64	100		High	High	0.0001837	0.0002764	2.2	46.92
	FALSE	High	[K].STYEQVDLIGKK.[T]		0.000258492	0.00020268	1	1	1	Q9NR30	Q9NR30 [392-403]		1	1380.74	100		High	High	0.0001837	0.0001532	3.16	37.08
	FALSE	High	[K].TFSFAIPLIEK.[L]		7.57146e-05	0.00020268	1	1	2	Q9NR30	Q9NR30 [237-247]		0	1265.71	100		High	High	0.0001837	4.272e-05	2.29	93.85
	FALSE	High	[R].TGVCICFYQHK.[E]	2xCarbamidomethyl [C4; C6]	3.31176e-08	0.00020268	1	1	4	Q9NR30	Q9NR30 [534-544]		0	1412.64	100		High	High	0.0001837	1.402e-08	4.02	46.38
	FALSE	High	[R].TGVCICFYQHKEEYQLVQVEQK.[A]	2xCarbamidomethyl [C4; C6]	0.00158497	0.00020268	1	1	1	Q9NR30	Q9NR30 [534-555]		1	2786.33	100		High	High	0.0001837	0.001006	2.71	62.2
	FALSE	High	[R].TIIFCETK.[K]	1xCarbamidomethyl [C5]	0.00616426	0.000396587	1	1	2	Q9NR30	Q9NR30 [441-448]		0	1011.52	100		High	High	0.0003225	0.00412	1.94	38.68
	FALSE	High	[R].TIIFCETKK.[E]	1xCarbamidomethyl [C5]	0.00995272	0.000396587	1	1	1	Q9NR30	Q9NR30 [441-449]		1	1139.61	100		High	High	0.0003225	0.00677	2.58	25.72
	FALSE	High	[K].VTKNEEPSEEEIDAPKPK.[K]		5.70846e-07	0.00020268	1	1	1	Q9NR30	Q9NR30 [114-131]		1	2040.01	100		High	High	0.0001837	2.687e-07	3.03	21.95
	FALSE	High	[R].VYSGHQGR.[T]		0.00360939	0.00020268	1	1	1	Q9NR30	Q9NR30 [433-440]		0	903.443	100		High	High	0.0001837	0.00236	1.66	10.65
FALSE	High	Master Protein	Q9NXR7	BRISC and BRCA1-A complex member 2 OS=Homo sapiens OX=9606 GN=BABAM2 PE=1 SV=2	0	79.182	54	16	36	16	383	43.5	5.81	61.59	16	cell death;cell division;cell organization and biogenesis;metabolic process;regulation of biological process;response to stimulus	cytoplasm;cytosol;nucleus	protein binding	Pf06113	9577	ENSG00000158019.20	2	BRE; BABAM2	G2/M DNA damage checkpoint; Recruitment and ATM-mediated phosphorylation of repair and signaling proteins at DNA double strand breaks; Processing of DNA double-strand break ends; Nonhomologous End-Joining (NHEJ); Metalloprotease DUBs		Homologous recombination	17	0	100	8.63267e+08	High	1	Met-loss [N-Term]; Acetyl [N-Term]
	Checked	Confidence	Annotated Sequence	Modifications	Qvality PEP	Qvality q-value	# Protein Groups	# Proteins	# PSMs	Master Protein Accessions	Positions in Master Proteins	Modifications in Master Proteins	# Missed Cleavages	Theo. MH+ [Da]	Abundances (Scaled): F6: Sample	Quan Info	Found in Sample: [S6] F6: Sample	Confidence (by Search Engine): Sequest HT	Percolator q-Value (by Search Engine): Sequest HT	Percolator PEP (by Search Engine): Sequest HT	XCorr (by Search Engine): Sequest HT	Top Apex RT [min]
	FALSE	High	[K].ELVQQYHQFQCSR.[L]	1xCarbamidomethyl [C11]	6.49904e-05	0.00020268	1	4	1	Q9NXR7	Q9NXR7 [119-131]		0	1722.8	100		High	High	0.0001837	3.668e-05	1.74	36.77
	FALSE	High	[R].EYIAAFLSHFGTGVVEYDAEGFTK.[L]		3.08425e-05	0.00020268	1	1	1	Q9NXR7	Q9NXR7 [273-296]		0	2651.27	100		High	High	0.0001837	1.689e-05	4.06	109.36
	FALSE	High	[K].KNNWTGEFSAR.[F]		3.17992e-05	0.00020268	1	2	2	Q9NXR7	Q9NXR7 [162-172]		1	1309.63	100		High	High	0.0001837	1.742e-05	2.54	35.76
	FALSE	High	[R].IEHALGGSSALHIPAFPGGGCLIDYVPQVCHLLTNK.[V]	2xCarbamidomethyl [C21; C30]	5.31829e-12	0.00020268	1	1	1	Q9NXR7	Q9NXR7 [225-260]		0	3841.95	100		High	High	0.0001837	1.631e-12	5.92	104.6
	FALSE	High	[K].LHIPYAGETLK.[W]		0.000217855	0.00020268	1	4	3	Q9NXR7	Q9NXR7 [58-68]		0	1241.69	100		High	High	0.0001837	0.0001278	1.63	48.29
	FALSE	High	[R].LMFEYQTLLEEPQYGENMEIYAGKK.[N]		3.16055e-05	0.00020268	1	3	1	Q9NXR7	Q9NXR7 [138-162]		1	3024.44	100		High	High	0.0001837	1.729e-05	2.46	96.3
	FALSE	High	[R].ISPMLSPFISSVVR.[N]		4.98693e-08	0.00020268	1	3	4	Q9NXR7	Q9NXR7 [10-23]		0	1532.85	100		High	High	0.0001837	2.154e-08	4.21	94.61
	FALSE	High	[R].ISPMLSPFISSVVR.[N]	1xOxidation [M4]	8.29809e-05	0.00020268	1	3	2	Q9NXR7	Q9NXR7 [10-23]		0	1548.85	100		High	High	0.0001837	4.71e-05	2.17	75
	FALSE	High	[-].MSPEVALNR.[I]	1xMet-loss [N-Term]	0.00936801	0.000396587	1	3	1	Q9NXR7	Q9NXR7 [1-9]	Q9NXR7 1xMet-loss [N-Term]	0	885.479	100		High	High	0.0003225	0.006366	2.65	19.01
	FALSE	High	[-].MSPEVALNR.[I]		0.00125695	0.00020268	1	3	2	Q9NXR7	Q9NXR7 [1-9]		0	1016.52	100		High	High	0.0001837	0.00079	1.76	32.69
	FALSE	High	[-].MSPEVALNR.[I]	1xAcetyl [N-Term]	0.00155623	0.00020268	1	3	1	Q9NXR7	Q9NXR7 [1-9]	Q9NXR7 1xAcetyl [N-Term]	0	1058.53	100		High	High	0.0001837	0.000983	2.35	53.54
	FALSE	High	[K].NNWTGEFSAR.[F]		0.00671124	0.000396587	1	2	2	Q9NXR7	Q9NXR7 [163-172]		0	1181.53		No Quan Values	High	High	0.0003225	0.004497	1.32
	FALSE	High	[K].NYPYSPR.[W]		0.0535423	0.00250986	1	1	3	Q9NXR7	Q9NXR7 [346-352]		0	896.426	100		High	High	0.002003	0.03913	1.51	22.53
	FALSE	High	[K].SGCTSLTPGPNCDR.[F]	2xCarbamidomethyl [C3; C12]	0.0210138	0.000761509	1	4	1	Q9NXR7	Q9NXR7 [42-55]		0	1521.64	100		High	High	0.0005883	0.01473	0.61	21.74
	FALSE	High	[K].SGCTSLTPGPNCDRFK.[L]	2xCarbamidomethyl [C3; C12]	0.000393989	0.00020268	1	4	1	Q9NXR7	Q9NXR7 [42-57]		1	1796.81	100		High	High	0.0001837	0.0002373	2.18	32.36
	FALSE	High	[K].TFVPQFQEAAFANGK.[L]		4.9034e-06	0.00020268	1	1	1	Q9NXR7	Q9NXR7 [368-382]		0	1654.82	100		High	High	0.0001837	2.505e-06	2.96	67.04
	FALSE	High	[K].VGLDATNCLR.[I]	1xCarbamidomethyl [C8]	2.46024e-05	0.00020268	1	4	2	Q9NXR7	Q9NXR7 [27-36]		0	1118.56	100		High	High	0.0001837	1.333e-05	3.18	38.18
	FALSE	High	[K].VQYVIQGYHK.[R]		0.00251952	0.00020268	1	1	4	Q9NXR7	Q9NXR7 [261-270]		0	1234.66	100		High	High	0.0001837	0.001625	3.29	28.13
	FALSE	High	[R].WDGNEMAK.[R]		0.0146504	0.000761509	1	1	3	Q9NXR7	Q9NXR7 [353-360]		0	950.404	100		High	High	0.0005883	0.01009	1.96	20.08
FALSE	High	Master Protein	P62241	40S ribosomal protein S8 OS=Homo sapiens OX=9606 GN=RPS8 PE=1 SV=2	0	51.118	52	12	20	12	208	24.2	10.32	52.93	12	cell organization and biogenesis;metabolic process;transport	cytoplasm;cytosol;endoplasmic reticulum;membrane;nucleus;ribosome	protein binding;RNA binding;structural molecule activity	Pf01201	6202	ENSG00000142937.11	1	RPS8	Peptide chain elongation; Eukaryotic Translation Termination; Viral mRNA Translation; Formation of the ternary complex, and subsequently, the 43S complex; L13a-mediated translational silencing of Ceruloplasmin expression; Selenocysteine synthesis; Nonsense Mediated Decay (NMD) independent of the Exon Junction Complex (EJC); Nonsense Mediated Decay (NMD) enhanced by the Exon Junction Complex (EJC)…	Cytoplasmic Ribosomal Proteins	Ribosome	38	0	100	8.33983e+08	High	1
	Checked	Confidence	Annotated Sequence	Modifications	Qvality PEP	Qvality q-value	# Protein Groups	# Proteins	# PSMs	Master Protein Accessions	Positions in Master Proteins	Modifications in Master Proteins	# Missed Cleavages	Theo. MH+ [Da]	Abundances (Scaled): F6: Sample	Quan Info	Found in Sample: [S6] F6: Sample	Confidence (by Search Engine): Sequest HT	Percolator q-Value (by Search Engine): Sequest HT	Percolator PEP (by Search Engine): Sequest HT	XCorr (by Search Engine): Sequest HT	Top Apex RT [min]
	FALSE	High	[R].ADGYVLEGK.[E]		0.00104663	0.00020268	1	2	2	P62241	P62241 [185-193]		0	951.478	100		High	High	0.0001837	0.0006548	2.7	24.78
	FALSE	High	[R].ADGYVLEGKELEFYLR.[K]		8.2687e-10	0.00020268	1	2	5	P62241	P62241 [185-200]		1	1901.96	100		High	High	0.0001837	3.057e-10	5.02	75.87
	FALSE	High	[K].ELEFYLR.[K]		0.0441502	0.00201233	1	2	2	P62241	P62241 [194-200]		0	969.504	100		High	High	0.001642	0.03191	2.19	59.65
	FALSE	High	[R].KYELGRPAANTK.[I]		0.0026616	0.00020268	1	2	2	P62241	P62241 [26-37]		1	1347.74	100		High	High	0.0001837	0.001719	2.65	15.12
	FALSE	High	[R].LDVGNFSWGSECCTR.[K]	2xCarbamidomethyl [C12; C13]	0.00014917	0.00020268	1	1	1	P62241	P62241 [60-74]		0	1787.75	100		High	High	0.0001837	8.679e-05	3.1	66.5
	FALSE	High	[R].IIDVVYNASNNELVR.[T]		2.34288e-05	0.00020268	1	2	2	P62241	P62241 [78-92]		0	1718.91	100		High	High	0.0001837	1.27e-05	3.65	62.08
	FALSE	High	[K].ISSLLEEQFQQGK.[L]		0.000915095	0.00020268	1	2	1	P62241	P62241 [158-170]		0	1506.78	100		High	High	0.0001837	0.0005678	3.35	56.08
	FALSE	High	[K].LTPEEEEILNK.[K]		3.10315e-05	0.00020268	1	2	1	P62241	P62241 [129-139]		0	1314.68	100		High	High	0.0001837	1.703e-05	2.56	46.78
	FALSE	High	[K].LTPEEEEILNKK.[R]		5.34126e-06	0.00020268	1	2	1	P62241	P62241 [129-140]		1	1442.77	100		High	High	0.0001837	2.736e-06	1.89	38.8
	FALSE	High	[K].NCIVLIDSTPYR.[Q]	1xCarbamidomethyl [C2]	1.9866e-05	0.00020268	1	2	1	P62241	P62241 [99-110]		0	1450.74	100		High	High	0.0001837	1.07e-05	3.08	57.83
	FALSE	High	[R].QWYESHYALPLGR.[K]		1.9151e-05	0.00020268	1	2	1	P62241	P62241 [111-123]		0	1619.8	100		High	High	0.0001837	1.027e-05	3.05	59.41
	FALSE	High	[K].YELGRPAANTK.[I]		0.0304277	0.000925259	1	2	1	P62241	P62241 [27-37]		0	1219.64	100		High	High	0.0007077	0.02167	2.56	18.09
FALSE	High	Master Protein	P18124	60S ribosomal protein L7 OS=Homo sapiens OX=9606 GN=RPL7 PE=1 SV=1	0	77.064	51	18	40	18	248	29.2	10.65	84.91	18	cell organization and biogenesis;metabolic process;transport	cytoplasm;cytosol;membrane;nucleus;ribosome	DNA binding;protein binding;RNA binding;structural molecule activity	Pf00327, Pf08079	6129	ENSG00000147604.13	8	RPL7	Peptide chain elongation; Eukaryotic Translation Termination; Viral mRNA Translation; L13a-mediated translational silencing of Ceruloplasmin expression; Nonsense Mediated Decay (NMD) independent of the Exon Junction Complex (EJC); Selenocysteine synthesis; Nonsense Mediated Decay (NMD) enhanced by the Exon Junction Complex (EJC); GTP hydrolysis and joining of the 60S ribosomal subunit; Major path…	Cytoplasmic Ribosomal Proteins	Ribosome	34	0	100	8.30344e+08	High	1
	Checked	Confidence	Annotated Sequence	Modifications	Qvality PEP	Qvality q-value	# Protein Groups	# Proteins	# PSMs	Master Protein Accessions	Positions in Master Proteins	Modifications in Master Proteins	# Missed Cleavages	Theo. MH+ [Da]	Abundances (Scaled): F6: Sample	Quan Info	Found in Sample: [S6] F6: Sample	Confidence (by Search Engine): Sequest HT	Percolator q-Value (by Search Engine): Sequest HT	Percolator PEP (by Search Engine): Sequest HT	XCorr (by Search Engine): Sequest HT	Top Apex RT [min]
	FALSE	High	[K].AGNFYVPAEPK.[L]		0.000206201	0.00020268	1	4	1	P18124	P18124 [78-88]		0	1192.6	100		High	High	0.0001837	0.0001215	2.82	40.73
	FALSE	High	[K].ASINMLR.[I]	1xOxidation [M5]	0.215208	0.00982146	1	3	1	P18124	P18124 [128-134]		0	820.435	100		High	High	0.008028	0.1698	1.79	28.69
	FALSE	High	[K].EANNFLWPFK.[L]		0.00046747	0.00020268	1	2	5	P18124	P18124 [203-212]		0	1265.63	100		High	High	0.0001837	0.0002824	2.61	86.55
	FALSE	High	[K].EVPAVPETLK.[K]		0.00225766	0.00020268	1	1	1	P18124	P18124 [10-19]		0	1082.61	100		High	High	0.0001837	0.001447	2.2	39.83
	FALSE	High	[K].EVPAVPETLKK.[K]		9.84617e-05	0.00020268	1	1	6	P18124	P18124 [10-20]		1	1210.7	100		High	High	0.0001837	5.638e-05	3.06	28.44
	FALSE	High	[R].FKEANNFLWPFK.[L]		0.00179065	0.00020268	1	2	2	P18124	P18124 [201-212]		1	1540.79	100		High	High	0.0001837	0.001137	3.52	74.79
	FALSE	High	[R].KAGNFYVPAEPK.[L]		4.81434e-06	0.00020268	1	4	3	P18124	P18124 [77-88]		1	1320.69	100		High	High	0.0001837	2.452e-06	2.46	34.48
	FALSE	High	[K].KKEVPAVPETLK.[K]		0.0228518	0.000925259	1	1	2	P18124	P18124 [8-19]		2	1338.8	100		High	High	0.0007077	0.01611	1.91	23.28
	FALSE	High	[K].KTTHFVEGGDAGNREDQINR.[L]		2.57979e-07	0.00020268	1	2	1	P18124	P18124 [223-242]		2	2244.08	100		High	High	0.0001837	1.18e-07	4.25	17.9
	FALSE	High	[R].IALTDNALIAR.[S]		5.50299e-07	0.00020268	1	2	4	P18124	P18124 [167-177]		0	1170.68	100		High	High	0.0001837	2.597e-07	3.36	54.29
	FALSE	High	[R].IVEPYIAWGYPNLK.[S]		0.00159467	0.00020268	1	2	1	P18124	P18124 [135-148]		0	1662.89	100		High	High	0.0001837	0.001012	3.05	78.71
	FALSE	High	[R].QIFNGTFVK.[L]		0.00358747	0.00020268	1	4	2	P18124	P18124 [116-124]		0	1053.57	100		High	High	0.0001837	0.002345	2.06	49.33
	FALSE	High	[K].RIALTDNALIAR.[S]		0.0372195	0.00128736	1	2	2	P18124	P18124 [166-177]		1	1326.79	100		High	High	0.001113	0.02674	4.22	47.76
	FALSE	High	[K].SVNELIYK.[R]		0.021395	0.000761509	1	2	2	P18124	P18124 [149-156]		0	965.53	100		High	High	0.0005883	0.01498	1.68	37.41
	FALSE	High	[K].SVNELIYKR.[G]		0.00766977	0.000396587	1	2	1	P18124	P18124 [149-157]		1	1121.63	100		High	High	0.0003225	0.005156	2.33	28.16
	FALSE	High	[K].TTHFVEGGDAGNREDQINR.[L]		0.00116107	0.00020268	1	2	2	P18124	P18124 [224-242]		1	2115.98	100		High	High	0.0001837	0.0007283	2.47	22.74
	FALSE	High	[K].YGIICMEDLIHEIYTVGK.[R]	1xCarbamidomethyl [C5]	4.74223e-10	0.00020268	1	2	1	P18124	P18124 [182-199]		0	2154.06	100		High	High	0.0001837	1.718e-10	3.63	102.5
	FALSE	High	[K].YGIICMEDLIHEIYTVGK.[R]	1xCarbamidomethyl [C5]; 1xOxidation [M6]	0.000244665	0.00020268	1	2	2	P18124	P18124 [182-199]		0	2170.06	100		High	High	0.0001837	0.0001445	1.66	92.97
	FALSE	High	[K].YGIICMEDLIHEIYTVGKR.[F]	1xCarbamidomethyl [C5]	2.77802e-06	0.00020268	1	2	1	P18124	P18124 [182-200]		1	2310.16	100		High	High	0.0001837	1.388e-06	3.82	109.25
FALSE	High	Master Protein	J3KTA4	DEAD box protein 5 OS=Homo sapiens OX=9606 GN=DDX5 PE=1 SV=1	0	94.061	40	26	44	18	614	69	8.85	94.93	26	cell differentiation;cell growth;cell organization and biogenesis;metabolic process;regulation of biological process;response to stimulus	cytoplasm;membrane;nucleus;spliceosomal complex	catalytic activity;nucleotide binding;protein binding;RNA binding	Pf00270, Pf00271, Pf08061	1655	ENSG00000108654.13	17	DDX5				0	8	100	8.07606e+08	High	1
	Checked	Confidence	Annotated Sequence	Modifications	Qvality PEP	Qvality q-value	# Protein Groups	# Proteins	# PSMs	Master Protein Accessions	Positions in Master Proteins	Modifications in Master Proteins	# Missed Cleavages	Theo. MH+ [Da]	Abundances (Scaled): F6: Sample	Quan Info	Found in Sample: [S6] F6: Sample	Confidence (by Search Engine): Sequest HT	Percolator q-Value (by Search Engine): Sequest HT	Percolator PEP (by Search Engine): Sequest HT	XCorr (by Search Engine): Sequest HT	Top Apex RT [min]
	FALSE	High	[K].APILIATDVASR.[G]		1.89049e-06	0.00020268	2	10	3	A0A5H1ZRQ2; J3KTA4	A0A5H1ZRQ2 [469-480]; J3KTA4 [392-403]		0	1226.71	100	Shared	High	High	0.0001837	9.35e-07	2.54	50.67
	FALSE	High	[R].DWVLNEFK.[H]		0.0344651	0.00128736	1	6	1	J3KTA4	J3KTA4 [381-388]		0	1050.53	100		High	High	0.0009809	0.0247	2.02	71.2
	FALSE	High	[R].EANQAINPK.[L]		0.00667062	0.000396587	1	3	1	J3KTA4	J3KTA4 [462-470]		0	984.511	100		High	High	0.0003225	0.004453	1.05	12.68
	FALSE	High	[R].ELAQQVQQVAAEYCR.[A]	1xCarbamidomethyl [C14]	0.00195028	0.00020268	1	8	2	J3KTA4	J3KTA4 [178-192]		0	1792.86	100		High	High	0.0001837	0.001245	2.44	66.34
	FALSE	High	[R].GDGPICLVLAPTR.[E]	1xCarbamidomethyl [C6]	2.0974e-06	0.00020268	2	11	2	A0A5H1ZRQ2; J3KTA4	A0A5H1ZRQ2 [242-254]; J3KTA4 [165-177]		0	1368.73	100	Shared	High	High	0.0001837	1.037e-06	2.62	66.5
	FALSE	High	[R].GLDVEDVK.[F]		0.138057	0.00662083	2	6	1	A0A5H1ZRQ2; J3KTA4	A0A5H1ZRQ2 [481-488]; J3KTA4 [404-411]		0	874.452	100	Shared	High	High	0.005491	0.1059	1.58	28.06
	FALSE	High	[R].GVEICIATPGR.[L]	1xCarbamidomethyl [C5]	4.34244e-05	0.00020268	2	11	1	A0A5H1ZRQ2; J3KTA4	A0A5H1ZRQ2 [294-304]; J3KTA4 [217-227]		0	1172.61	100	Shared	High	High	0.0001837	2.405e-05	3.07	47.37
	FALSE	High	[R].GYSSLLK.[R]		0.11983	0.00571453	1	3	1	J3KTA4	J3KTA4 [517-523]		0	767.43	100		High	High	0.004588	0.09114	1.47	34.69
	FALSE	High	[K].KKWNLDELPK.[F]		0.0933175	0.00446093	1	8	1	J3KTA4	J3KTA4 [44-53]		2	1270.72	100		High	High	0.003551	0.0699	2.99	39.45
	FALSE	High	[R].LIDFLECGK.[T]	1xCarbamidomethyl [C7]	0.000224611	0.00020268	1	8	2	J3KTA4	J3KTA4 [228-236]		0	1094.56	100		High	High	0.0001837	0.0001321	2.55	63.46
	FALSE	High	[K].LLQLVEDR.[G]		0.0242602	0.000925259	1	3	1	J3KTA4	J3KTA4 [471-478]		0	985.568	100		High	High	0.0007077	0.01711	2.49	47.4
	FALSE	High	[R].LMEEIMSEK.[E]		0.000320107	0.00020268	1	7	1	J3KTA4	J3KTA4 [332-340]		0	1109.52		No Quan Values	High	High	0.0001837	0.0001914	1.99
	FALSE	High	[R].LMEEIMSEKENK.[T]		3.31414e-07	0.00020268	1	7	1	J3KTA4	J3KTA4 [332-343]		1	1480.7	100		High	High	0.0001837	1.531e-07	3.13	36.1
	FALSE	High	[K].IVDQIRPDR.[Q]		0.102062	0.00493313	2	11	1	A0A5H1ZRQ2; J3KTA4	A0A5H1ZRQ2 [342-350]; J3KTA4 [265-273]		0	1111.62	100	Shared	High	High	0.003897	0.07695	1.51	18.25
	FALSE	High	[R].MLDMGFEPQIR.[KR]		0.000564904	0.00020268	3	28	1	O00571; A0A5H1ZRQ2; J3KTA4	O00571 [352-362]; A0A5H1ZRQ2 [330-340]; J3KTA4 [253-263]		0	1336.64	100	Shared	High	High	0.0001837	0.0003449	1.69	67.24
	FALSE	High	[R].MLDMGFEPQIR.[KR]	1xOxidation [M1]	0.00150947	0.00020268	3	28	2	O00571; A0A5H1ZRQ2; J3KTA4	O00571 [352-362]; A0A5H1ZRQ2 [330-340]; J3KTA4 [253-263]		0	1352.63		No Quan Values	High	High	0.0001837	0.000955	1.7
	FALSE	High	[K].NFYQEHPDLAR.[R]		8.14187e-06	0.00020268	1	8	1	J3KTA4	J3KTA4 [57-67]		0	1389.65	100		High	High	0.0001837	4.236e-06	2.91	35.89
	FALSE	High	[R].QLAEDFLK.[D]		0.0232657	0.000925259	1	8	1	J3KTA4	J3KTA4 [288-295]		0	963.515	100		High	High	0.0007077	0.01637	2.66	50.96
	FALSE	High	[R].QTLMWSATWPK.[E]		2.30033e-05	0.00020268	2	11	1	A0A5H1ZRQ2; J3KTA4	A0A5H1ZRQ2 [351-361]; J3KTA4 [274-284]		0	1348.67	100	Shared	High	High	0.0001837	1.243e-05	2.81	71.35
	FALSE	High	[R].RTTYLVLDEADR.[M]		0.0801077	0.003467	1	8	1	J3KTA4	J3KTA4 [241-252]		1	1451.75	100		High	High	0.002827	0.05985	2.11	41.42
	FALSE	High	[K].STCIYGGAPK.[G]	1xCarbamidomethyl [C3]	0.000932009	0.00020268	2	11	5	A0A5H1ZRQ2; J3KTA4	A0A5H1ZRQ2 [275-284]; J3KTA4 [198-207]		0	1053.5	100	Shared	High	High	0.0001837	0.0005773	2.37	22.08
	FALSE	High	[R].TAQEVETYR.[R]		0.000324041	0.00020268	1	7	1	J3KTA4	J3KTA4 [69-77]		0	1096.53	100		High	High	0.0001837	0.0001939	2.52	17.81
	FALSE	High	[K].TGTAYTFFTPNNIK.[Q]		4.1353e-05	0.00020268	1	3	1	J3KTA4	J3KTA4 [438-451]		0	1574.78	100		High	High	0.0001837	2.294e-05	2.97	64.89
	FALSE	High	[K].TLSYLLPAIVHINHQPFLER.[G]		1.3656e-08	0.00020268	1	8	5	J3KTA4	J3KTA4 [145-164]		0	2361.31	100		High	High	0.0001837	5.589e-09	4.13	88.76
	FALSE	High	[K].TIVFVETK.[R]		0.0164267	0.000761509	1	7	1	J3KTA4	J3KTA4 [344-351]		0	936.54	100		High	High	0.0005883	0.01138	2.25	39.42
	FALSE	High	[R].TTYLVLDEADR.[M]		1.74615e-06	0.00020268	1	8	3	J3KTA4	J3KTA4 [242-252]		0	1295.65	100		High	High	0.0001837	8.585e-07	2.55	52.6
	FALSE	High	[K].WNLDELPK.[F]		0.00501351	0.000396587	1	8	2	J3KTA4	J3KTA4 [46-53]		0	1014.53	100		High	High	0.0003225	0.00332	2.22	61.95
FALSE	High	Master Protein	Q02878	60S ribosomal protein L6 OS=Homo sapiens OX=9606 GN=RPL6 PE=1 SV=3	0	66.981	38	15	31	15	288	32.7	10.58	70.19	15	cell organization and biogenesis;metabolic process;regulation of biological process;transport	cytosol;membrane;nucleus;ribosome	DNA binding;protein binding;RNA binding;structural molecule activity	Pf01159, Pf03868	6128	ENSG00000089009.15	12	RPL6	Peptide chain elongation; Eukaryotic Translation Termination; Viral mRNA Translation; L13a-mediated translational silencing of Ceruloplasmin expression; Nonsense Mediated Decay (NMD) independent of the Exon Junction Complex (EJC); Selenocysteine synthesis; Nonsense Mediated Decay (NMD) enhanced by the Exon Junction Complex (EJC); GTP hydrolysis and joining of the 60S ribosomal subunit; Major path…	Cytoplasmic Ribosomal Proteins	Ribosome	34	0	100	7.93196e+08	High	1
	Checked	Confidence	Annotated Sequence	Modifications	Qvality PEP	Qvality q-value	# Protein Groups	# Proteins	# PSMs	Master Protein Accessions	Positions in Master Proteins	Modifications in Master Proteins	# Missed Cleavages	Theo. MH+ [Da]	Abundances (Scaled): F6: Sample	Quan Info	Found in Sample: [S6] F6: Sample	Confidence (by Search Engine): Sequest HT	Percolator q-Value (by Search Engine): Sequest HT	Percolator PEP (by Search Engine): Sequest HT	XCorr (by Search Engine): Sequest HT	Top Apex RT [min]
	FALSE	High	[K].AIPQLQGYLR.[S]		0.00272728	0.00020268	1	1	2	Q02878	Q02878 [263-272]		0	1158.66	100		High	High	0.0001837	0.001763	1.7	60.16
	FALSE	High	[R].ASITPGTILIILTGR.[H]		1.13772e-07	0.00020268	1	4	1	Q02878	Q02878 [142-156]		0	1525.93	100		High	High	0.0001837	5.066e-08	5.07	111.42
	FALSE	High	[K].AVDSQILPK.[I]		0.000582419	0.00020268	1	1	5	Q02878	Q02878 [252-260]		0	970.557	100		High	High	0.0001837	0.000355	1.88	32.67
	FALSE	High	[K].EKVLATVTKPVGGDK.[N]		6.90373e-06	0.00020268	1	6	1	Q02878	Q02878 [86-100]		1	1541.89	100		High	High	0.0001837	3.568e-06	2.72	23.52
	FALSE	High	[K].FVIATSTK.[I]		0.0145624	0.000761509	1	1	3	Q02878	Q02878 [193-200]		0	866.498	100		High	High	0.0005883	0.01006	1.74	26.61
	FALSE	High	[K].HLTDAYFK.[K]		0.00267787	0.00020268	1	1	2	Q02878	Q02878 [211-218]		0	994.499	100		High	High	0.0001837	0.001736	3.23	28.25
	FALSE	High	[K].HLTDAYFKK.[K]		9.20624e-05	0.00020268	1	1	3	Q02878	Q02878 [211-219]		1	1122.59	100		High	High	0.0001837	5.252e-05	2.94	20.69
	FALSE	High	[R].HQEGEIFDTEK.[E]		1.92683e-05	0.00020268	1	1	1	Q02878	Q02878 [227-237]		0	1332.61	100		High	High	0.0001837	1.035e-05	2.4	23.78
	FALSE	High	[R].HQEGEIFDTEKEK.[Y]		0.000144682	0.00020268	1	1	1	Q02878	Q02878 [227-239]		1	1589.74	100		High	High	0.0001837	8.405e-05	2.19	18.77
	FALSE	High	[R].HQEGEIFDTEKEKYEITEQR.[K]		4.3566e-09	0.00020268	1	1	4	Q02878	Q02878 [227-246]		2	2509.18	100		High	High	0.0001837	1.714e-09	4.34	44.1
	FALSE	High	[R].SVFALTNGIYPHK.[L]		2.42515e-08	0.00020268	1	1	1	Q02878	Q02878 [273-285]		0	1446.77	100		High	High	0.0001837	1.014e-08	4.14	58.7
	FALSE	High	[K].VLATVTKPVGGDK.[N]		3.76783e-07	0.00020268	1	6	3	Q02878	Q02878 [88-100]		0	1284.75	100		High	High	0.0001837	1.747e-07	3.26	18.96
	FALSE	High	[K].YEITEQR.[K]		0.0577418	0.00285844	1	1	1	Q02878	Q02878 [240-246]		0	938.458	100		High	High	0.002256	0.04241	2.32	18.9
	FALSE	High	[R].YYPTEDVPR.[K]		0.00137744	0.00020268	1	4	2	Q02878	Q02878 [115-123]		0	1139.54	100		High	High	0.0001837	0.0008678	1.69	35.29
	FALSE	High	[R].YYPTEDVPRK.[L]		0.0150079	0.000761509	1	4	1	Q02878	Q02878 [115-124]		1	1267.63		No Quan Values	High	High	0.0005883	0.01035	1.99
FALSE	High	Master Protein	P46781	40S ribosomal protein S9 OS=Homo sapiens OX=9606 GN=RPS9 PE=1 SV=3	0	39.373	54	18	30	18	194	22.6	10.65	51.97	18	cell organization and biogenesis;metabolic process;regulation of biological process;transport	cytoplasm;cytosol;membrane;nucleus;ribosome	protein binding;RNA binding;structural molecule activity;translation regulator activity	Pf00163, Pf01479	6203	ENSG00000274005.3; ENSG00000275323.3; ENSG00000277079.3; ENSG00000278081.3; ENSG00000277359.3; ENSG00000170889.13; ENSG00000274950.4; ENSG00000274626.3; ENSG00000278270.4; ENSG00000274646.4	19; CHR_HSCHR19LRC_LRC_T_CTG3_1; CHR_HSCHR19LRC_LRC_J_CTG3_1; CHR_HSCHR19LRC_PGF2_CTG3_1; CHR_HSCHR19LRC_LRC_S_CTG3_1; CHR_HSCHR19LRC_LRC_I_CTG3_1; CHR_HSCHR19LRC_PGF1_CTG3_1; CHR_HSCHR19LRC_COX2_CTG3_1; CHR_HSCHR19_4_CTG3_1; CHR_HSCHR19LRC_COX1_CTG3_1	RPS9	Peptide chain elongation; Eukaryotic Translation Termination; Viral mRNA Translation; Formation of the ternary complex, and subsequently, the 43S complex; L13a-mediated translational silencing of Ceruloplasmin expression; Selenocysteine synthesis; Nonsense Mediated Decay (NMD) independent of the Exon Junction Complex (EJC); Nonsense Mediated Decay (NMD) enhanced by the Exon Junction Complex (EJC)…	Cytoplasmic Ribosomal Proteins	Ribosome	39	0	100	7.86125e+08	High	1
	Checked	Confidence	Annotated Sequence	Modifications	Qvality PEP	Qvality q-value	# Protein Groups	# Proteins	# PSMs	Master Protein Accessions	Positions in Master Proteins	Modifications in Master Proteins	# Missed Cleavages	Theo. MH+ [Da]	Abundances (Scaled): F6: Sample	Quan Info	Found in Sample: [S6] F6: Sample	Confidence (by Search Engine): Sequest HT	Percolator q-Value (by Search Engine): Sequest HT	Percolator PEP (by Search Engine): Sequest HT	XCorr (by Search Engine): Sequest HT	Top Apex RT [min]
	FALSE	High	[R].ELLTLDEK.[D]		0.0594387	0.00285844	1	5	1	P46781	P46781 [59-66]		0	960.525	100		High	High	0.002256	0.04367	1.89	40.69
	FALSE	High	[R].ELLTLDEKDPRR.[L]		0.00908856	0.000396587	1	5	1	P46781	P46781 [59-70]		2	1484.81	100		High	High	0.0003225	0.006158	1.92	34.52
	FALSE	High	[K].HIDFSLR.[S]		0.0981482	0.00478904	1	1	1	P46781	P46781 [156-162]		0	887.473	100		High	High	0.003792	0.07405	2.79	39.2
	FALSE	High	[K].KGQGGAGAGDDEEED.[-]		0.139555	0.00662083	1	1	1	P46781	P46781 [180-194]		1	1434.56	100		High	High	0.005491	0.1072	2.83	11.09
	FALSE	High	[R].KQVVNIPSFIVR.[L]		5.09001e-05	0.00020268	1	1	5	P46781	P46781 [139-150]		1	1399.84	100		High	High	0.0001837	2.834e-05	2.11	61.93
	FALSE	High	[K].LDYILGLK.[I]		0.0051058	0.000396587	1	3	2	P46781	P46781 [94-101]		0	934.561	100		High	High	0.0003225	0.003378	2.36	62.65
	FALSE	High	[K].LDYILGLKIEDFLER.[R]		0.0355003	0.00128736	1	3	1	P46781	P46781 [94-108]		1	1837.01	100		High	High	0.001113	0.02551	0.83	108.17
	FALSE	High	[K].IEDFLER.[R]		0.0532316	0.00250986	1	3	2	P46781	P46781 [102-108]		0	921.468	100		High	High	0.002003	0.03898	2.39	47.57
	FALSE	High	[R].LFEGNALLR.[R]		0.00190328	0.00020268	1	3	3	P46781	P46781 [71-79]		0	1032.58	100		High	High	0.0001837	0.001216	2.46	54.64
	FALSE	High	[R].LFEGNALLRR.[L]		0.00191492	0.00020268	1	3	1	P46781	P46781 [71-80]		1	1188.68	100		High	High	0.0001837	0.001221	1.26	45.17
	FALSE	High	[R].IGVLDEGK.[M]		0.0144748	0.000761509	1	3	2	P46781	P46781 [84-91]		0	830.462	100		High	High	0.0005883	0.009978	2.11	25.63
	FALSE	High	[K].LIGEYGLR.[N]		0.0137102	0.000761509	1	5	3	P46781	P46781 [31-38]		0	920.52	100		High	High	0.0005883	0.009472	1.63	41.24
	FALSE	High	[R].LQTQVFK.[L]		0.155332	0.00721032	1	3	1	P46781	P46781 [110-116]		0	863.499	100		High	High	0.005907	0.1201	1.46	25.98
	FALSE	High	[K].MKLDYILGLK.[I]		7.52535e-05	0.00020268	1	3	1	P46781	P46781 [92-101]		1	1193.7	100		High	High	0.0001837	4.259e-05	2.38	68.02
	FALSE	High	[K].QVVNIPSFIVR.[L]		0.000111258	0.00020268	1	1	1	P46781	P46781 [140-150]		0	1271.75	100		High	High	0.0001837	6.378e-05	2.85	73.35
	FALSE	High	[R].RLFEGNALLR.[R]		0.00536026	0.000396587	1	3	2	P46781	P46781 [70-79]		1	1188.68	100		High	High	0.0003225	0.003549	2.45	48.34
	FALSE	High	[R].RLQTQVFK.[L]		0.160355	0.00721032	1	3	1	P46781	P46781 [109-116]		1	1019.6	100		High	High	0.005907	0.1239	2.51	19.27
	FALSE	High	[K].SRLDQELK.[L]		0.135103	0.0064826	1	5	1	P46781	P46781 [23-30]		1	988.542	100		High	High	0.005393	0.1036	2.87	17.93
FALSE	High	Master Protein	P62906	60S ribosomal protein L10a OS=Homo sapiens OX=9606 GN=RPL10A PE=1 SV=2	0	73.998	54	11	23	11	217	24.8	9.94	63.51	11	cell organization and biogenesis;metabolic process;response to stimulus;transport	cytosol;membrane;nucleus;ribosome	protein binding;RNA binding;structural molecule activity	Pf00687	4736	ENSG00000198755.10	6	RPL10A	Peptide chain elongation; Eukaryotic Translation Termination; Viral mRNA Translation; L13a-mediated translational silencing of Ceruloplasmin expression; Nonsense Mediated Decay (NMD) independent of the Exon Junction Complex (EJC); Selenocysteine synthesis; Nonsense Mediated Decay (NMD) enhanced by the Exon Junction Complex (EJC); GTP hydrolysis and joining of the 60S ribosomal subunit; Major path…	Cytoplasmic Ribosomal Proteins	Ribosome	34	0	100	7.25955e+08	High	1
	Checked	Confidence	Annotated Sequence	Modifications	Qvality PEP	Qvality q-value	# Protein Groups	# Proteins	# PSMs	Master Protein Accessions	Positions in Master Proteins	Modifications in Master Proteins	# Missed Cleavages	Theo. MH+ [Da]	Abundances (Scaled): F6: Sample	Quan Info	Found in Sample: [S6] F6: Sample	Confidence (by Search Engine): Sequest HT	Percolator q-Value (by Search Engine): Sequest HT	Percolator PEP (by Search Engine): Sequest HT	XCorr (by Search Engine): Sequest HT	Top Apex RT [min]
	FALSE	High	[K].AGKFPSLLTHNENMVAK.[V]		1.0185e-08	0.00020268	1	1	1	P62906	P62906 [131-147]		1	1856.97	100		High	High	0.0001837	4.146e-09	2.58	47.44
	FALSE	High	[K].AVDIPHMDIEALK.[K]	1xOxidation [M7]	2.06077e-05	0.00020268	1	1	1	P62906	P62906 [79-91]		0	1467.75		No Quan Values	High	High	0.0001837	1.111e-05	3.26
	FALSE	High	[K].AVDIPHMDIEALKK.[L]		5.05549e-06	0.00020268	1	1	2	P62906	P62906 [79-92]		1	1579.85	100		High	High	0.0001837	2.586e-06	3.62	56.25
	FALSE	High	[K].AVDIPHMDIEALKK.[L]	1xOxidation [M7]	0.000164486	0.00020268	1	1	2	P62906	P62906 [79-92]		1	1595.85	100		High	High	0.0001837	9.597e-05	3.32	39.57
	FALSE	High	[R].DTLYEAVR.[E]		0.0564174	0.002688	1	1	2	P62906	P62906 [8-15]		0	966.489	100		High	High	0.002132	0.0414	2.54	35.91
	FALSE	High	[K].FSVCVLGDQQHCDEAK.[A]	2xCarbamidomethyl [C4; C12]	6.9311e-09	0.00020268	1	1	5	P62906	P62906 [63-78]		0	1892.83	100		High	High	0.0001837	2.771e-09	4.17	46.02
	FALSE	High	[K].KYDAFLASESLIK.[Q]		2.68671e-10	0.00020268	1	1	3	P62906	P62906 [106-118]		1	1484.8	100		High	High	0.0001837	9.539e-11	3.97	60.57
	FALSE	High	[R].ILGPGLNK.[A]		0.0211401	0.000761509	1	1	1	P62906	P62906 [123-130]		0	811.504	100		High	High	0.0005883	0.01478	2.4	25.68
	FALSE	High	[K].MTDDELVYNIHLAVNFLVSLLKK.[N]		2.85188e-12	0.00020268	1	1	1	P62906	P62906 [174-196]		1	2675.45	100		High	High	0.0001837	8.526e-13	5.25	113.5
	FALSE	High	[K].MTDDELVYNIHLAVNFLVSLLKK.[N]	1xOxidation [M1]	0.000481965	0.00020268	1	1	1	P62906	P62906 [174-196]		1	2691.44		No Quan Values	High	High	0.0001837	0.0002913	2.67
	FALSE	High	[K].NYDPQK.[D]		0.0902192	0.00412828	1	1	1	P62906	P62906 [40-45]		0	764.357	100		High	High	0.003308	0.0675	1.11	11.91
	FALSE	High	[K].VLCLAVAVGHVK.[M]	1xCarbamidomethyl [C3]	1.07762e-06	0.00020268	1	1	2	P62906	P62906 [162-173]		0	1265.74	100		High	High	0.0001837	5.195e-07	3.61	50.77
	FALSE	High	[K].YDAFLASESLIK.[Q]		1.28651e-06	0.00020268	1	1	1	P62906	P62906 [107-118]		0	1356.7	100		High	High	0.0001837	6.238e-07	2.71	71.38
FALSE	High	Master Protein	P05388	60S acidic ribosomal protein P0 OS=Homo sapiens OX=9606 GN=RPLP0 PE=1 SV=1	0	50.523	32	11	16	11	317	34.3	5.97	40.55	11	cell organization and biogenesis;metabolic process;regulation of biological process;response to stimulus;transport	cytoplasm;cytosol;endoplasmic reticulum;membrane;nucleus;ribosome	protein binding;RNA binding;structural molecule activity	Pf00428, Pf00466	6175	ENSG00000089157.15	12	RPLP0	Peptide chain elongation; Gene and protein expression by JAK-STAT signaling after Interleukin-12 stimulation; Eukaryotic Translation Termination; Viral mRNA Translation; L13a-mediated translational silencing of Ceruloplasmin expression; Nonsense Mediated Decay (NMD) independent of the Exon Junction Complex (EJC); Selenocysteine synthesis; Nonsense Mediated Decay (NMD) enhanced by the Exon Junctio…	Cytoplasmic Ribosomal Proteins	Ribosome	39	0	100	7.17407e+08	High	1
	Checked	Confidence	Annotated Sequence	Modifications	Qvality PEP	Qvality q-value	# Protein Groups	# Proteins	# PSMs	Master Protein Accessions	Positions in Master Proteins	Modifications in Master Proteins	# Missed Cleavages	Theo. MH+ [Da]	Abundances (Scaled): F6: Sample	Quan Info	Found in Sample: [S6] F6: Sample	Confidence (by Search Engine): Sequest HT	Percolator q-Value (by Search Engine): Sequest HT	Percolator PEP (by Search Engine): Sequest HT	XCorr (by Search Engine): Sequest HT	Top Apex RT [min]
	FALSE	High	[R].AGAIAPCEVTVPAQNTGLGPEK.[T]	1xCarbamidomethyl [C7]	1.51615e-07	0.00020268	1	9	1	P05388	P05388 [113-134]		0	2180.1	100		High	High	0.0001837	6.828e-08	3.56	52.93
	FALSE	High	[K].CFIVGADNVGSK.[Q]	1xCarbamidomethyl [C1]	9.60206e-06	0.00020268	1	11	2	P05388	P05388 [27-38]		0	1266.61	100		High	High	0.0001837	5.026e-06	2.82	40.33
	FALSE	High	[R].DMLLANK.[VLS]		0.0626129	0.00316595	1	12	1	P05388	P05388 [100-106]		0	804.428	100		High	High	0.002489	0.04604	1.97	26.59
	FALSE	High	[K].EDLTEIRDMLLANK.[VLS]		0.0078106	0.000396587	1	12	1	P05388	P05388 [93-106]		1	1660.86	100		High	High	0.0003225	0.005266	2.02	77.75
	FALSE	High	[R].GHLENNPALEK.[L]		0.000286778	0.00020268	1	12	1	P05388	P05388 [67-77]		0	1221.62	100		High	High	0.0001837	0.0001704	2.21	17.13
	FALSE	High	[R].GNVGFVFTK.[E]		0.0311596	0.000925259	1	11	1	P05388	P05388 [84-92]		0	968.52	100		High	High	0.0007077	0.02223	2.54	48.46
	FALSE	High	[R].GNVGFVFTKEDLTEIR.[D]		4.27748e-09	0.00020268	1	11	2	P05388	P05388 [84-99]		1	1824.95	100		High	High	0.0001837	1.678e-09	3.91	68.73
	FALSE	High	[R].GNVGFVFTKEDLTEIRDMLLANK.[VLS]		6.30352e-05	0.00020268	1	11	1	P05388	P05388 [84-106]		2	2610.36	100		High	High	0.0001837	3.539e-05	2.72	108.53
	FALSE	High	[R].GNVGFVFTKEDLTEIRDMLLANK.[VLS]	1xOxidation [M18]	0.0756722	0.00331414	1	11	1	P05388	P05388 [84-106]		2	2626.35	100		High	High	0.002714	0.05613	1.86	99.76
	FALSE	High	[R].GTIEILSDVQLIK.[T]		2.28632e-05	0.00020268	1	5	2	P05388	P05388 [150-162]		0	1428.83	100		High	High	0.0001837	1.237e-05	3.47	87.39
	FALSE	High	[K].IIQLLDDYPK.[C]		2.61523e-05	0.00020268	1	9	1	P05388	P05388 [17-26]		0	1217.68	100		High	High	0.0001837	1.424e-05	2.54	64.37
	FALSE	High	[K].TSFFQALGITTK.[I]		2.97324e-05	0.00020268	1	7	2	P05388	P05388 [135-146]		0	1313.71	100		High	High	0.0001837	1.62e-05	2.84	81
FALSE	High	Master Protein	P62269	40S ribosomal protein S18 OS=Homo sapiens OX=9606 GN=RPS18 PE=1 SV=3	0	26.387	32	7	12	7	152	17.7	10.99	31.2	7	cell organization and biogenesis;metabolic process;transport	cytoplasm;cytosol;membrane;nucleus;ribosome	protein binding;RNA binding;structural molecule activity	Pf00416	6222	ENSG00000223367.6; ENSG00000096150.9; ENSG00000235650.6; ENSG00000226225.6; ENSG00000231500.6	6; CHR_HSCHR6_MHC_DBB_CTG1; CHR_HSCHR6_MHC_QBL_CTG1; CHR_HSCHR6_MHC_COX_CTG1; CHR_HSCHR6_MHC_MCF_CTG1	RPS18	Peptide chain elongation; Eukaryotic Translation Termination; Viral mRNA Translation; Formation of the ternary complex, and subsequently, the 43S complex; L13a-mediated translational silencing of Ceruloplasmin expression; Selenocysteine synthesis; Nonsense Mediated Decay (NMD) independent of the Exon Junction Complex (EJC); Nonsense Mediated Decay (NMD) enhanced by the Exon Junction Complex (EJC)…	Cytoplasmic Ribosomal Proteins	Ribosome	38	0	100	7.01735e+08	High	1
	Checked	Confidence	Annotated Sequence	Modifications	Qvality PEP	Qvality q-value	# Protein Groups	# Proteins	# PSMs	Master Protein Accessions	Positions in Master Proteins	Modifications in Master Proteins	# Missed Cleavages	Theo. MH+ [Da]	Abundances (Scaled): F6: Sample	Quan Info	Found in Sample: [S6] F6: Sample	Confidence (by Search Engine): Sequest HT	Percolator q-Value (by Search Engine): Sequest HT	Percolator PEP (by Search Engine): Sequest HT	XCorr (by Search Engine): Sequest HT	Top Apex RT [min]
	FALSE	High	[R].AGELTEDEVER.[V]		6.37662e-06	0.00020268	1	1	3	P62269	P62269 [56-66]		0	1247.58	100		High	High	0.0001837	3.284e-06	2.9	24.78
	FALSE	High	[R].KIAFAITAIK.[G-]		0.000208735	0.00020268	1	3	1	P62269	P62269 [25-34]		1	1075.69	100		High	High	0.0001837	0.0001223	2.12	51.71
	FALSE	High	[K].IAFAITAIK.[G-]		0.00202297	0.00020268	1	3	2	P62269	P62269 [26-34]		0	947.592	100		High	High	0.0001837	0.001298	3.34	60.69
	FALSE	High	[K].IPDWFLNR.[Q]		0.00264542	0.00020268	1	2	1	P62269	P62269 [79-86]		0	1060.56	100		High	High	0.0001837	0.001707	2.28	71.17
	FALSE	High	[K].RAGELTEDEVER.[V]		0.00446635	0.000396587	1	1	1	P62269	P62269 [55-66]		1	1403.68	100		High	High	0.0003225	0.002948	3.9	18.9
	FALSE	High	[R].VLNTNIDGR.[R]		0.00523149	0.000396587	1	3	1	P62269	P62269 [15-23]		0	1001.54	100		High	High	0.0003225	0.003463	2.51	23.61
	FALSE	High	[R].VITIMQNPR.[Q]		0.000490877	0.00020268	1	1	2	P62269	P62269 [67-75]		0	1071.6	100		High	High	0.0001837	0.0002977	2.96	37.73
	FALSE	High	[R].VITIMQNPR.[Q]	1xOxidation [M5]	0.0023561	0.00020268	1	1	1	P62269	P62269 [67-75]		0	1087.59	100		High	High	0.0001837	0.001518	2.32	23.28
FALSE	High	Master Protein	P40429	60S ribosomal protein L13a OS=Homo sapiens OX=9606 GN=RPL13A PE=1 SV=2	0	30.746	34	8	14	8	203	23.6	10.93	30.43	8	cell organization and biogenesis;metabolic process;regulation of biological process;response to stimulus;transport	cytoplasm;cytosol;membrane;nucleus;ribosome	RNA binding;structural molecule activity	Pf00572	23521	ENSG00000142541.16	19	RPL13A	Peptide chain elongation; Eukaryotic Translation Termination; Viral mRNA Translation; L13a-mediated translational silencing of Ceruloplasmin expression; Nonsense Mediated Decay (NMD) independent of the Exon Junction Complex (EJC); Selenocysteine synthesis; Nonsense Mediated Decay (NMD) enhanced by the Exon Junction Complex (EJC); GTP hydrolysis and joining of the 60S ribosomal subunit; Major path…	Cytoplasmic Ribosomal Proteins	Ribosome	34	0	100	606125492	High	1	Met-loss [N-Term]; Met-loss+Acetyl [N-Term]
	Checked	Confidence	Annotated Sequence	Modifications	Qvality PEP	Qvality q-value	# Protein Groups	# Proteins	# PSMs	Master Protein Accessions	Positions in Master Proteins	Modifications in Master Proteins	# Missed Cleavages	Theo. MH+ [Da]	Abundances (Scaled): F6: Sample	Quan Info	Found in Sample: [S6] F6: Sample	Confidence (by Search Engine): Sequest HT	Percolator q-Value (by Search Engine): Sequest HT	Percolator PEP (by Search Engine): Sequest HT	XCorr (by Search Engine): Sequest HT	Top Apex RT [min]
	FALSE	High	[R].CEGINISGNFYR.[N]	1xCarbamidomethyl [C1]	0.000871475	0.00020268	1	3	1	P40429	P40429 [38-49]		0	1429.65	100		High	High	0.0001837	0.0005404	2.14	56.3
	FALSE	High	[K].KIDKYTEVLK.[T]		0.000255354	0.00020268	1	4	1	P40429	P40429 [188-197]		2	1236.72	100		High	High	0.0001837	0.000151	3.31	24.76
	FALSE	High	[R].LAHEVGWK.[Y]		0.0153739	0.000761509	1	5	1	P40429	P40429 [141-148]		0	939.505	100		High	High	0.0005883	0.01063	2.88	19.02
	FALSE	High	[K].IDKYTEVLK.[T]		0.000173783	0.00020268	1	4	1	P40429	P40429 [189-197]		1	1108.62	100		High	High	0.0001837	0.0001014	3.05	27.86
	FALSE	High	[-].MAEVQVLVLDGR.[G]	1xMet-loss [N-Term]	1.34369e-05	0.00020268	1	5	1	P40429	P40429 [1-12]	P40429 1xMet-loss [N-Term]	0	1198.68		No Quan Values	High	High	0.0001837	7.119e-06	3.22
	FALSE	High	[-].MAEVQVLVLDGRGHLLGR.[L]	1xMet-loss+Acetyl [N-Term]	0.00253493	0.00020268	1	5	1	P40429	P40429 [1-18]	P40429 1xMet-loss+Acetyl [N-Term]	1	1874.06		No Quan Values	High	High	0.0001837	0.001637	1.6
	FALSE	High	[K].VFDGIPPPYDK.[K]		6.53437e-06	0.00020268	1	6	7	P40429	P40429 [104-114]		0	1247.63	100		High	High	0.0001837	3.368e-06	2.55	50.68
	FALSE	High	[K].YQAVTATLEEK.[R]		9.09444e-05	0.00020268	1	6	1	P40429	P40429 [149-159]		0	1252.64	100		High	High	0.0001837	5.198e-05	2.56	36.65
FALSE	High	Master Protein	Q6UWZ7	BRCA1-A complex subunit Abraxas 1 OS=Homo sapiens OX=9606 GN=ABRAXAS1 PE=1 SV=2	0	124.122	48	21	92	21	409	46.6	7.05	188.25	21	cell organization and biogenesis;metabolic process;regulation of biological process;response to stimulus	nucleus	protein binding		84142	ENSG00000163322.13	4	FAM175A; ABRAXAS1	G2/M DNA damage checkpoint; Recruitment and ATM-mediated phosphorylation of repair and signaling proteins at DNA double strand breaks; Processing of DNA double-strand break ends; Nonhomologous End-Joining (NHEJ); Metalloprotease DUBs		Homologous recombination	17	0	100	6.02902e+08	High	1
	Checked	Confidence	Annotated Sequence	Modifications	Qvality PEP	Qvality q-value	# Protein Groups	# Proteins	# PSMs	Master Protein Accessions	Positions in Master Proteins	Modifications in Master Proteins	# Missed Cleavages	Theo. MH+ [Da]	Abundances (Scaled): F6: Sample	Quan Info	Found in Sample: [S6] F6: Sample	Confidence (by Search Engine): Sequest HT	Percolator q-Value (by Search Engine): Sequest HT	Percolator PEP (by Search Engine): Sequest HT	XCorr (by Search Engine): Sequest HT	Top Apex RT [min]
	FALSE	High	[K].ALDLDDRWQFK.[R]		0.000421369	0.00020268	1	2	1	Q6UWZ7	Q6UWZ7 [348-358]		1	1406.71	100		High	High	0.0001837	0.0002548	2.06	59.73
	FALSE	High	[K].ALDLDDRWQFKR.[S]		0.00139435	0.00020268	1	2	1	Q6UWZ7	Q6UWZ7 [348-359]		2	1562.81	100		High	High	0.0001837	0.0008771	3.49	52
	FALSE	High	[K].DPQENIFLCQALR.[T]	1xCarbamidomethyl [C9]	0.00118252	0.00020268	1	2	1	Q6UWZ7	Q6UWZ7 [273-285]		0	1603.79	100		High	High	0.0001837	0.0007406	3.38	73.13
	FALSE	High	[R].EKNIQKDPQENIFLCQALR.[T]	1xCarbamidomethyl [C15]	2.60963e-08	0.00020268	1	2	2	Q6UWZ7	Q6UWZ7 [267-285]		2	2344.21	100		High	High	0.0001837	1.096e-08	3.12	55.9
	FALSE	High	[K].FFEEDGSLK.[E]		0.000984649	0.00020268	1	4	1	Q6UWZ7	Q6UWZ7 [202-210]		0	1071.5	100		High	High	0.0001837	0.0006145	2.37	39.77
	FALSE	High	[K].FFEEDGSLKEVHK.[I]		1.00073e-07	0.00020268	1	4	3	Q6UWZ7	Q6UWZ7 [202-214]		1	1564.76	100		High	High	0.0001837	4.411e-08	3.66	35.6
	FALSE	High	[R].GAQIQAAR.[E]		0.0120777	0.000761509	1	2	1	Q6UWZ7	Q6UWZ7 [259-266]		0	814.453	100		High	High	0.0005883	0.008256	2.16	12.63
	FALSE	High	[R].HSDQIMTFR.[E]		3.84298e-05	0.00020268	1	4	2	Q6UWZ7	Q6UWZ7 [105-113]		0	1134.54	100		High	High	0.0001837	2.122e-05	3.27	28.43
	FALSE	High	[R].HSDQIMTFR.[E]	1xOxidation [M6]	0.175341	0.00813325	1	4	1	Q6UWZ7	Q6UWZ7 [105-113]		0	1150.53		No Quan Values	High	High	0.006808	0.1367	1.51
	FALSE	High	[K].KNVVGWYK.[F]		0.0148281	0.000761509	1	4	1	Q6UWZ7	Q6UWZ7 [94-101]		1	993.552	100		High	High	0.0005883	0.01023	3.17	26.5
	FALSE	High	[K].KVEDSEQAVDK.[L]		1.67065e-08	0.00020268	1	2	1	Q6UWZ7	Q6UWZ7 [232-242]		1	1247.61	100		High	High	0.0001837	6.9e-09	4.09	11.92
	FALSE	High	[K].KVEDSEQAVDKLVK.[D]		3.43295e-09	0.00020268	1	2	2	Q6UWZ7	Q6UWZ7 [232-245]		2	1587.86	100		High	High	0.0001837	1.337e-09	4.77	32.66
	FALSE	High	[K].INEMYASLQEELK.[-SL]		1.70521e-05	0.00020268	1	4	1	Q6UWZ7	Q6UWZ7 [215-227]		0	1567.77	100		High	High	0.0001837	9.1e-06	3.36	67.65
	FALSE	High	[K].NLQEHFSNQDLVFLLLTPSIITESCSTHR.[L]	1xCarbamidomethyl [C25]	4.02686e-08	0.00020268	1	4	1	Q6UWZ7	Q6UWZ7 [120-148]		0	3399.7	100		High	High	0.0001837	1.723e-08	5.08	110.66
	FALSE	High	[K].NIQKDPQENIFLCQALR.[T]	1xCarbamidomethyl [C13]	9.85735e-12	0.00020268	1	2	2	Q6UWZ7	Q6UWZ7 [269-285]		1	2087.07	100		High	High	0.0001837	3.096e-12	4.57	62.68
	FALSE	High	[K].NVVGWYK.[F]		0.135103	0.0064826	1	4	1	Q6UWZ7	Q6UWZ7 [95-101]		0	865.457	100		High	High	0.005393	0.1036	1.97	39.8
	FALSE	High	[R].RHSDQIMTFR.[E]		0.0151898	0.000761509	1	4	1	Q6UWZ7	Q6UWZ7 [104-113]		1	1290.64	100		High	High	0.0005883	0.01051	4.46	23.88
	FALSE	High	[R].TFFPNSEFLHSCVMSLK.[N]	1xCarbamidomethyl [C12]	4.34244e-05	0.00020268	1	2	2	Q6UWZ7	Q6UWZ7 [286-302]		0	2043.97	100		High	High	0.0001837	2.405e-05	2.29	78.53
	FALSE	High	[R].TFFPNSEFLHSCVMSLK.[N]	1xCarbamidomethyl [C12]; 1xOxidation [M14]	1.508e-06	0.00020268	1	2	3	Q6UWZ7	Q6UWZ7 [286-302]		0	2059.96	100		High	High	0.0001837	7.38e-07	2.81	72.85
	FALSE	High	[K].TVSGSCMSTGFSR.[A]	1xCarbamidomethyl [C6]	9.77967e-06	0.00020268	1	4	3	Q6UWZ7	Q6UWZ7 [181-193]		0	1376.59	100		High	High	0.0001837	5.135e-06	1.85	31.32
	FALSE	High	[K].TVSGSCMSTGFSR.[A]	1xCarbamidomethyl [C6]; 1xOxidation [M7]	0.000266509	0.00020268	1	4	2	Q6UWZ7	Q6UWZ7 [181-193]		0	1392.59	100		High	High	0.0001837	0.0001578	1.81	18.04
	FALSE	High	[R].VPLVVANLGMSEQLGYK.[T]		4.02975e-07	0.00020268	1	4	49	Q6UWZ7	Q6UWZ7 [164-180]		0	1817.98	100		High	High	0.0001837	1.871e-07	3.26	74.78
	FALSE	High	[R].VPLVVANLGMSEQLGYK.[T]	1xOxidation [M10]	1.65391e-05	0.00020268	1	4	8	Q6UWZ7	Q6UWZ7 [164-180]		0	1833.98	100		High	High	0.0001837	8.843e-06	3.67	67.85
	FALSE	High	[K].YIPCYQLFSFYNSSGEVNEQALK.[K]	1xCarbamidomethyl [C4]	0.00164407	0.00020268	1	4	1	Q6UWZ7	Q6UWZ7 [64-86]		0	2757.29	100		High	High	0.0001837	0.001045	1.76	97.77
	FALSE	High	[K].YIPCYQLFSFYNSSGEVNEQALKK.[I]	1xCarbamidomethyl [C4]	0.0290139	0.000925259	1	4	1	Q6UWZ7	Q6UWZ7 [64-87]		1	2885.38	100		High	High	0.0007077	0.02057	1.29	86.94
FALSE	High	Master Protein	F8W6I7	Helix-destabilizing protein OS=Homo sapiens OX=9606 GN=HNRNPA1 PE=1 SV=2	0	117.68	57	17	36	16	307	33.1	9.13	73.22	17			RNA binding	Pf00076, Pf13893, Pf14259		ENSG00000135486.17	12					0	1	100	5.94417e+08	High	1
	Checked	Confidence	Annotated Sequence	Modifications	Qvality PEP	Qvality q-value	# Protein Groups	# Proteins	# PSMs	Master Protein Accessions	Positions in Master Proteins	Modifications in Master Proteins	# Missed Cleavages	Theo. MH+ [Da]	Abundances (Scaled): F6: Sample	Quan Info	Found in Sample: [S6] F6: Sample	Confidence (by Search Engine): Sequest HT	Percolator q-Value (by Search Engine): Sequest HT	Percolator PEP (by Search Engine): Sequest HT	XCorr (by Search Engine): Sequest HT	Top Apex RT [min]
	FALSE	High	[R].EDSQRPGAHLTVK.[K]		7.9507e-05	0.00020268	1	9	2	F8W6I7	F8W6I7 [93-105]		0	1437.74	100		High	High	0.0001837	4.504e-05	3.27	14.74
	FALSE	High	[K].EDTEEHHLRDYFEQYGK.[I]		0.000145569	0.00020268	1	11	1	F8W6I7	F8W6I7 [114-130]		1	2195.96	100		High	High	0.0001837	8.443e-05	2.94	52.9
	FALSE	High	[R].GFAFVTFDDHDSVDK.[I]		5.77035e-09	0.00020268	1	12	2	F8W6I7	F8W6I7 [147-161]		0	1699.76	100		High	High	0.0001837	2.295e-09	4.53	64.83
	FALSE	High	[R].GFAFVTFDDHDSVDKIVIQK.[Y]		3.90571e-08	0.00020268	1	11	1	F8W6I7	F8W6I7 [147-166]		1	2281.15	100		High	High	0.0001837	1.665e-08	4.66	73.15
	FALSE	High	[R].GFGFVTYATVEEVDAAMNARPHK.[V]		3.09651e-08	0.00020268	1	15	2	F8W6I7	F8W6I7 [56-78]		0	2510.21	100		High	High	0.0001837	1.311e-08	3.47	97.06
	FALSE	High	[R].GFGFVTYATVEEVDAAMNARPHK.[V]	1xOxidation [M17]	0.00105304	0.00020268	1	15	2	F8W6I7	F8W6I7 [56-78]		0	2526.21		No Quan Values	High	High	0.0001837	0.0006586	2.75
	FALSE	High	[K].KIFVGGIK.[EG]		0.0290139	0.000925259	3	18	2	F8W6I7; P51991; Q13151	F8W6I7 [106-113]; P51991 [127-134]; Q13151 [99-106]		1	861.556	100	Shared	High	High	0.0007077	0.0206	2.18	26.08
	FALSE	High	[K].IEVIEIMTDR.[G]		5.61269e-05	0.00020268	1	12	1	F8W6I7	F8W6I7 [131-140]		0	1218.64	100		High	High	0.0001837	3.142e-05	2.73	67.89
	FALSE	High	[K].IEVIEIMTDR.[G]	1xOxidation [M7]	1.9745e-05	0.00020268	1	12	3	F8W6I7	F8W6I7 [131-140]		0	1234.63	100		High	High	0.0001837	1.064e-05	1.9	67.9
	FALSE	High	[K].LFIGGLSFETTDESLR.[S]		0.000268142	0.00020268	1	10	10	F8W6I7	F8W6I7 [16-31]		0	1784.91	100		High	High	0.0001837	0.0001591	2.17	88.25
	FALSE	High	[K].IFVGGIKEDTEEHHLRDYFEQYGK.[I]		1.15336e-05	0.00020268	1	11	1	F8W6I7	F8W6I7 [107-130]		2	2910.41	100		High	High	0.0001837	6.101e-06	2.83	65.58
	FALSE	High	[R].NQGGYGGSSSSSSYGSGR.[R]		2.84471e-07	0.00020268	1	7	1	F8W6I7	F8W6I7 [288-305]		0	1694.7	100		High	High	0.0001837	1.309e-07	3.22	16.45
	FALSE	High	[K].RGFAFVTFDDHDSVDK.[I]		4.72012e-08	0.00020268	1	12	1	F8W6I7	F8W6I7 [146-161]		1	1855.86	100		High	High	0.0001837	2.033e-08	3.67	56.82
	FALSE	High	[K].RGFAFVTFDDHDSVDKIVIQK.[Y]		1.49666e-08	0.00020268	1	11	1	F8W6I7	F8W6I7 [146-166]		2	2437.25	100		High	High	0.0001837	6.176e-09	4.07	67.57
	FALSE	High	[K].SESPKEPEQLR.[K]		0.00435897	0.000396587	1	8	1	F8W6I7	F8W6I7 [4-14]		1	1299.65	100		High	High	0.0003225	0.002871	2.16	17.12
	FALSE	High	[R].SHFEQWGTLTDCVVMR.[D]	1xCarbamidomethyl [C12]	3.33685e-06	0.00020268	1	8	1	F8W6I7	F8W6I7 [32-47]		0	1965.89	100		High	High	0.0001837	1.686e-06	3.21	67.5
	FALSE	High	[R].SHFEQWGTLTDCVVMR.[D]	1xCarbamidomethyl [C12]; 1xOxidation [M15]	1.02695e-05	0.00020268	1	8	1	F8W6I7	F8W6I7 [32-47]		0	1981.89		No Quan Values	High	High	0.0001837	5.409e-06	2.38
	FALSE	High	[R].SHFEQWGTLTDCVVMRDPNTK.[R]	1xCarbamidomethyl [C12]	6.85185e-08	0.00020268	1	8	1	F8W6I7	F8W6I7 [32-52]		1	2521.16		No Quan Values	High	High	0.0001837	2.98e-08	3.72
	FALSE	High	[R].SHFEQWGTLTDCVVMRDPNTKR.[S]	1xCarbamidomethyl [C12]	5.67369e-07	0.00020268	1	8	1	F8W6I7	F8W6I7 [32-53]		2	2677.26	100		High	High	0.0001837	2.672e-07	2.77	57.08
	FALSE	High	[R].SSGPYGGGGQYFAKPR.[N]		3.627e-09	0.00020268	1	27	2	F8W6I7	F8W6I7 [272-287]		0	1628.78	100		High	High	0.0001837	1.416e-09	3.27	34.74
FALSE	High	Master Protein	P46783	40S ribosomal protein S10 OS=Homo sapiens OX=9606 GN=RPS10 PE=1 SV=1	0	49.48	59	11	15	11	165	18.9	10.15	41.84	11	cell organization and biogenesis;metabolic process;transport	cytoplasm;cytosol;membrane;nucleus;ribosome	protein binding;RNA binding;structural molecule activity	Pf03501	6204	ENSG00000124614.13	6	RPS10	Peptide chain elongation; Eukaryotic Translation Termination; Viral mRNA Translation; Formation of the ternary complex, and subsequently, the 43S complex; L13a-mediated translational silencing of Ceruloplasmin expression; Selenocysteine synthesis; Nonsense Mediated Decay (NMD) independent of the Exon Junction Complex (EJC); Nonsense Mediated Decay (NMD) enhanced by the Exon Junction Complex (EJC)…	Cytoplasmic Ribosomal Proteins	Ribosome	38	0	100	5.88626e+08	High	1
	Checked	Confidence	Annotated Sequence	Modifications	Qvality PEP	Qvality q-value	# Protein Groups	# Proteins	# PSMs	Master Protein Accessions	Positions in Master Proteins	Modifications in Master Proteins	# Missed Cleavages	Theo. MH+ [Da]	Abundances (Scaled): F6: Sample	Quan Info	Found in Sample: [S6] F6: Sample	Confidence (by Search Engine): Sequest HT	Percolator q-Value (by Search Engine): Sequest HT	Percolator PEP (by Search Engine): Sequest HT	XCorr (by Search Engine): Sequest HT	Top Apex RT [min]
	FALSE	High	[K].AEAGAGSATEFQFR.[G]		1.5442e-07	0.00020268	1	2	1	P46783	P46783 [140-153]		0	1441.67	100		High	High	0.0001837	6.927e-08	3.81	46.93
	FALSE	High	[R].DYLHLPPEIVPATLR.[R]		3.50148e-07	0.00020268	1	7	3	P46783	P46783 [81-95]		0	1733.96	100		High	High	0.0001837	1.621e-07	3.44	78.56
	FALSE	High	[R].HFYWYLTNEGIQYLR.[D]		9.77967e-06	0.00020268	1	7	1	P46783	P46783 [66-80]		0	2002.98	100		High	High	0.0001837	5.137e-06	3.76	87.91
	FALSE	High	[K].HPELADK.[N]		0.0535423	0.00250986	1	8	1	P46783	P46783 [32-38]		0	809.415	100		High	High	0.002003	0.03911	2.74	12.02
	FALSE	High	[K].HPELADKNVPNLHVMK.[A]		0.000752691	0.00020268	1	8	1	P46783	P46783 [32-47]		1	1841.97		No Quan Values	High	High	0.0001837	0.0004631	2.24
	FALSE	High	[K].HPELADKNVPNLHVMK.[A]	1xOxidation [M15]	0.00288104	0.00020268	1	8	1	P46783	P46783 [32-47]		1	1857.96	100		High	High	0.0001837	0.001866	2.29	30.88
	FALSE	High	[K].KAEAGAGSATEFQFR.[G]		1.5984e-10	0.00020268	1	2	1	P46783	P46783 [139-153]		1	1569.77	100		High	High	0.0001837	5.562e-11	5.22	37.17
	FALSE	High	[R].IAIYELLFK.[E]		0.000393989	0.00020268	1	6	2	P46783	P46783 [9-17]		0	1109.66	100		High	High	0.0001837	0.0002366	2.27	102.42
	FALSE	High	[R].IAIYELLFKEGVMVAK.[K]		6.90373e-06	0.00020268	1	6	1	P46783	P46783 [9-24]		1	1824.03		No Quan Values	High	High	0.0001837	3.574e-06	2.91
	FALSE	High	[K].NVPNLHVMK.[A]		0.175341	0.00813325	1	8	1	P46783	P46783 [39-47]		0	1051.57	100		High	High	0.006706	0.1363	1.64	28.2
	FALSE	High	[R].SAVPPGADKK.[A]		0.0376617	0.00128736	1	6	1	P46783	P46783 [130-139]		1	969.536		No Quan Values	High	High	0.001113	0.02702	1.73
	FALSE	High	[R].SRPETGRPRPK.[G]		0.128658	0.00616306	1	8	1	P46783	P46783 [97-107]		0	1280.72	100		High	High	0.004917	0.09808	1.67	10.49
FALSE	High	Master Protein	E9PLL6	60S ribosomal protein L27a OS=Homo sapiens OX=9606 GN=RPL27A PE=1 SV=1	0	40.802	52	9	13	9	108	12.2	11.46	32.16	9		cytosol;endoplasmic reticulum		Pf00828		ENSG00000166441.12	11					0	0	100	5.66697e+08	High	1
	Checked	Confidence	Annotated Sequence	Modifications	Qvality PEP	Qvality q-value	# Protein Groups	# Proteins	# PSMs	Master Protein Accessions	Positions in Master Proteins	Modifications in Master Proteins	# Missed Cleavages	Theo. MH+ [Da]	Abundances (Scaled): F6: Sample	Quan Info	Found in Sample: [S6] F6: Sample	Confidence (by Search Engine): Sequest HT	Percolator q-Value (by Search Engine): Sequest HT	Percolator PEP (by Search Engine): Sequest HT	XCorr (by Search Engine): Sequest HT	Top Apex RT [min]
	FALSE	High	[R].GHVSHGHGR.[I]		0.00206032	0.00020268	1	5	1	E9PLL6	E9PLL6 [13-21]		0	943.461	100		High	High	0.0001837	0.001315	2.39	10.17
	FALSE	High	[R].INFDKYHPGYFGK.[V]		0.000541264	0.00020268	1	2	1	E9PLL6	E9PLL6 [43-55]		1	1585.78	100		High	High	0.0001837	0.0003295	3.83	47.92
	FALSE	High	[K].LWTLVSEQTR.[V]		0.00258171	0.00020268	1	3	2	E9PLL6	E9PLL6 [78-87]		0	1232.66	100		High	High	0.0001837	0.001665	1.81	57.04
	FALSE	High	[R].NQSFCPTVNLDK.[L]	1xCarbamidomethyl [C5]	4.21179e-05	0.00020268	1	3	1	E9PLL6	E9PLL6 [66-77]		0	1422.67	100		High	High	0.0001837	2.339e-05	2.01	45.93
	FALSE	High	[R].NQSFCPTVNLDKLWTLVSEQTR.[V]	1xCarbamidomethyl [C5]	4.25142e-09	0.00020268	1	3	1	E9PLL6	E9PLL6 [66-87]		1	2636.31	100		High	High	0.0001837	1.67e-09	3.72	110.09
	FALSE	High	[K].RNQSFCPTVNLDK.[L]	1xCarbamidomethyl [C6]	2.79702e-05	0.00020268	1	3	1	E9PLL6	E9PLL6 [65-77]		1	1578.77	100		High	High	0.0001837	1.525e-05	2.97	37.13
	FALSE	High	[K].RNQSFCPTVNLDKLWTLVSEQTR.[V]	1xCarbamidomethyl [C6]	2.2847e-06	0.00020268	1	3	1	E9PLL6	E9PLL6 [65-87]		2	2792.41	100		High	High	0.0001837	1.132e-06	3.35	103.35
	FALSE	High	[K].TGAAPIIDVVR.[S]		3.70206e-06	0.00020268	1	4	3	E9PLL6	E9PLL6 [95-105]		0	1111.65	100		High	High	0.0001837	1.874e-06	3.09	49.69
	FALSE	High	[K].YHPGYFGK.[V]		0.0245519	0.000925259	1	2	2	E9PLL6	E9PLL6 [48-55]		0	968.462	100		High	High	0.0007077	0.01731	1.73	22.87
FALSE	High	Master Protein	P61247	40S ribosomal protein S3a OS=Homo sapiens OX=9606 GN=RPS3A PE=1 SV=2	0	88.049	52	16	50	16	264	29.9	9.73	92.05	16	cell differentiation;cell organization and biogenesis;metabolic process;regulation of biological process;transport	cytoplasm;cytosol;endoplasmic reticulum;nucleus;ribosome	protein binding;RNA binding;structural molecule activity	Pf01015	6189	ENSG00000145425.9	4	RPS3A	Peptide chain elongation; Eukaryotic Translation Termination; Viral mRNA Translation; Formation of the ternary complex, and subsequently, the 43S complex; L13a-mediated translational silencing of Ceruloplasmin expression; Selenocysteine synthesis; Nonsense Mediated Decay (NMD) independent of the Exon Junction Complex (EJC); Nonsense Mediated Decay (NMD) enhanced by the Exon Junction Complex (EJC)…	Cytoplasmic Ribosomal Proteins	Ribosome	38	0	100	5.64495e+08	High	1
	Checked	Confidence	Annotated Sequence	Modifications	Qvality PEP	Qvality q-value	# Protein Groups	# Proteins	# PSMs	Master Protein Accessions	Positions in Master Proteins	Modifications in Master Proteins	# Missed Cleavages	Theo. MH+ [Da]	Abundances (Scaled): F6: Sample	Quan Info	Found in Sample: [S6] F6: Sample	Confidence (by Search Engine): Sequest HT	Percolator q-Value (by Search Engine): Sequest HT	Percolator PEP (by Search Engine): Sequest HT	XCorr (by Search Engine): Sequest HT	Top Apex RT [min]
	FALSE	High	[K].ACQSIYPLHDVFVR.[K]	1xCarbamidomethyl [C2]	3.64923e-09	0.00020268	1	6	1	P61247	P61247 [200-213]		0	1704.85	100		High	High	0.0001837	1.427e-09	3.85	62.71
	FALSE	High	[K].APAMFNIR.[N]		0.0208882	0.000761509	1	6	1	P61247	P61247 [35-42]		0	919.482	100		High	High	0.0005883	0.01464	2.46	48.33
	FALSE	High	[K].APAMFNIR.[N]	1xOxidation [M4]	0.00532778	0.000396587	1	6	2	P61247	P61247 [35-42]		0	935.477	100		High	High	0.0003225	0.003538	1.9	34.25
	FALSE	High	[K].ATGDETGAK.[V]		0.000241694	0.00020268	1	4	1	P61247	P61247 [241-249]		0	849.395	100		High	High	0.0001837	0.0001426	2.34	10.29
	FALSE	High	[R].EVQTNDLK.[E]		0.0172366	0.000761509	1	7	1	P61247	P61247 [175-182]		0	946.484	100		High	High	0.0005883	0.01197	2.2	13.82
	FALSE	High	[R].EVQTNDLKEVVNK.[L]		4.18021e-07	0.00020268	1	7	2	P61247	P61247 [175-187]		1	1515.8	100		High	High	0.0001837	1.954e-07	3.52	31.82
	FALSE	High	[R].KTSYAQHQQVR.[Q-]		4.15773e-06	0.00020268	1	9	1	P61247	P61247 [152-162]		1	1345.7		No Quan Values	High	High	0.0001837	2.112e-06	3.69
	FALSE	High	[K].KWQTMIEAHVDVK.[T]		4.4982e-07	0.00020268	1	8	1	P61247	P61247 [116-128]		1	1584.82	100		High	High	0.0001837	2.102e-07	3.65	48.32
	FALSE	High	[K].KWQTMIEAHVDVK.[T]	1xOxidation [M5]	2.53655e-05	0.00020268	1	8	1	P61247	P61247 [116-128]		1	1600.82		No Quan Values	High	High	0.0001837	1.382e-05	2.9
	FALSE	High	[R].LFCVGFTK.[K]	1xCarbamidomethyl [C3]	0.00766977	0.000396587	1	9	2	P61247	P61247 [137-144]		0	971.502	100		High	High	0.0003225	0.005159	1.69	54.62
	FALSE	High	[K].LITEDVQGK.[N]		0.00295213	0.00020268	1	9	1	P61247	P61247 [86-94]		0	1002.55	100		High	High	0.0001837	0.001917	2.2	22.78
	FALSE	High	[K].LMELHGEGSSSGK.[A]		2.3811e-08	0.00020268	1	5	1	P61247	P61247 [228-240]		0	1331.63	100		High	High	0.0001837	1e-08	3.5	18.23
	FALSE	High	[K].LMELHGEGSSSGK.[A]	1xOxidation [M2]	4.6695e-06	0.00020268	1	5	3	P61247	P61247 [228-240]		0	1347.62	100		High	High	0.0001837	2.378e-06	3.02	18.24
	FALSE	High	[K].MMEIMTR.[E]		0.0954369	0.00462249	1	8	1	P61247	P61247 [168-174]		0	911.415	100		High	High	0.003669	0.07165	2.26	37.9
	FALSE	High	[K].TSYAQHQQVR.[Q-]		2.5993e-05	0.00020268	1	9	1	P61247	P61247 [153-162]		0	1217.6	100		High	High	0.0001837	1.41e-05	3.01	12.13
	FALSE	High	[K].TTDGYLLR.[L]		0.155332	0.00721032	1	10	1	P61247	P61247 [129-136]		0	938.494	100		High	High	0.005907	0.1201	1.96	34.2
	FALSE	High	[R].VFEVSLADLQNDEVAFR.[K]		9.77268e-07	0.00020268	1	10	23	P61247	P61247 [66-82]		0	1951.98	100		High	High	0.0001837	4.707e-07	4.19	97.17
	FALSE	High	[R].VFEVSLADLQNDEVAFRK.[F]		1.62797e-10	0.00020268	1	10	4	P61247	P61247 [66-83]		1	2080.07	100		High	High	0.0001837	5.67e-11	4.35	84.66
	FALSE	High	[K].VVDPFSK.[K]		0.0385614	0.00146605	1	5	2	P61247	P61247 [21-27]		0	791.43	100		High	High	0.001243	0.02768	1.34	36.38
FALSE	High	Master Protein	P10412	Histone H1.4 OS=Homo sapiens OX=9606 GN=H1-4 PE=1 SV=2	0	50.07	29	9	16	1	219	21.9	11.03	45.62	9	cell organization and biogenesis;metabolic process;regulation of biological process	chromosome;nucleus	DNA binding;metal ion binding;nucleotide binding;protein binding;RNA binding	Pf00538	3008	ENSG00000168298.6	6	HIST1H1E	Formation of Senescence-Associated Heterochromatin Foci (SAHF); Activation of DNA fragmentation factor	Pathways Affected in Adenoid Cystic Carcinoma		11	8	100	5.57048e+08	High	1	Met-loss [N-Term]
	Checked	Confidence	Annotated Sequence	Modifications	Qvality PEP	Qvality q-value	# Protein Groups	# Proteins	# PSMs	Master Protein Accessions	Positions in Master Proteins	Modifications in Master Proteins	# Missed Cleavages	Theo. MH+ [Da]	Abundances (Scaled): F6: Sample	Quan Info	Found in Sample: [S6] F6: Sample	Confidence (by Search Engine): Sequest HT	Percolator q-Value (by Search Engine): Sequest HT	Percolator PEP (by Search Engine): Sequest HT	XCorr (by Search Engine): Sequest HT	Top Apex RT [min]
	FALSE	High	[K].ALAAAGYDVEK.[N]		7.52535e-05	0.00020268	2	5	2	P10412; P16403	P10412 [65-75]; P16403 [65-75]		0	1107.57	100	Shared	High	High	0.0001837	4.269e-05	3.11	31.58
	FALSE	High	[K].ALAAAGYDVEKNNSR.[I]		3.43295e-09	0.00020268	2	5	1	P10412; P16403	P10412 [65-79]; P16403 [65-79]		1	1578.79	100	Shared	High	High	0.0001837	1.34e-09	4.3	24.39
	FALSE	High	[K].ASGPPVSELITK.[A]		4.47401e-06	0.00020268	2	3	3	P10412; P16403	P10412 [35-46]; P16403 [35-46]		0	1198.67	100	Shared	High	High	0.0001837	2.281e-06	2.48	47.33
	FALSE	High	[KR].GTGASGSFK.[L]		0.00209836	0.00020268	2	6	1	P10412; P16403	P10412 [98-106]; P16403 [98-106]		0	811.394	100	Shared	High	High	0.0001837	0.001345	2.37	12.8
	FALSE	High	[K].KALAAAGYDVEK.[N]		7.36247e-10	0.00020268	2	5	1	P10412; P16403	P10412 [64-75]; P16403 [64-75]		1	1235.66	100	Shared	High	High	0.0001837	2.705e-10	3.84	22.98
	FALSE	High	[R].KASGPPVSELITK.[A]		4.51927e-09	0.00020268	2	3	3	P10412; P16403	P10412 [34-46]; P16403 [34-46]		1	1326.76	100	Shared	High	High	0.0001837	1.783e-09	4.03	36.91
	FALSE	High	[-].MSETAPAAPAAPAPAEK.[T]	1xMet-loss [N-Term]	7.03625e-05	0.00020268	1	1	1	P10412	P10412 [1-17]	P10412 1xMet-loss [N-Term]	0	1478.75	100		High	High	0.0001837	3.979e-05	2.29	22.96
	FALSE	High	[R].SGVSLAALK.[K]		0.00903366	0.000396587	2	3	1	P10412; P16403	P10412 [55-63]; P16403 [55-63]		0	845.509	100	Shared	High	High	0.0003225	0.00611	2.92	40
	FALSE	High	[R].SGVSLAALKK.[A]		0.000674348	0.00020268	2	3	3	P10412; P16403	P10412 [55-64]; P16403 [55-64]		1	973.604	100	Shared	High	High	0.0001837	0.0004136	1.99	27.37
FALSE	High	Master Protein	P24928	DNA-directed RNA polymerase II subunit RPB1 OS=Homo sapiens OX=9606 GN=POLR2A PE=1 SV=2	0	343.036	45	69	102	69	1970	217	7.37	225.92	69	metabolic process;regulation of biological process;response to stimulus	cytoplasm;nucleus	catalytic activity;DNA binding;metal ion binding;protein binding;RNA binding	Pf00623, Pf04983, Pf04990, Pf04992, Pf04997, Pf04998, Pf05000	5430		17	POLR2A	Signaling by FGFR2 IIIa TM; RNA polymerase II transcribes snRNA genes; Abortive elongation of HIV-1 transcript in the absence of Tat; Tat-mediated HIV elongation arrest and recovery; Activation of anterior HOX genes in hindbrain development during early embryogenesis; Formation of HIV-1 elongation complex containing HIV-1 Tat; MicroRNA (miRNA) biogenesis; Formation of the HIV-1 Early Elongation C…	Eukaryotic Transcription Initiation; mRNA Processing	Epstein-Barr virus infection; Metabolic pathways; Huntington's disease; Pyrimidine metabolism; Purine metabolism; Herpes simplex infection; RNA polymerase	77	0	100	5.56005e+08	High	1	Acetyl [N-Term]
	Checked	Confidence	Annotated Sequence	Modifications	Qvality PEP	Qvality q-value	# Protein Groups	# Proteins	# PSMs	Master Protein Accessions	Positions in Master Proteins	Modifications in Master Proteins	# Missed Cleavages	Theo. MH+ [Da]	Abundances (Scaled): F6: Sample	Quan Info	Found in Sample: [S6] F6: Sample	Confidence (by Search Engine): Sequest HT	Percolator q-Value (by Search Engine): Sequest HT	Percolator PEP (by Search Engine): Sequest HT	XCorr (by Search Engine): Sequest HT	Top Apex RT [min]
	FALSE	High	[R].AEIQELAMVPR.[M]		1.2487e-05	0.00020268	1	2	1	P24928	P24928 [513-523]		0	1256.67	100		High	High	0.0001837	6.591e-06	2.79	57.71
	FALSE	High	[R].AEIQELAMVPR.[M]	1xOxidation [M8]	5.47719e-05	0.00020268	1	2	1	P24928	P24928 [513-523]		0	1272.66	100		High	High	0.0001837	3.065e-05	2.46	50.33
	FALSE	High	[K].AHNNELEPTPGNTLR.[Q]		1.93864e-05	0.00020268	1	2	1	P24928	P24928 [720-734]		0	1662.82	100		High	High	0.0001837	1.045e-05	3.52	25.94
	FALSE	High	[K].AKQDVIEVIEK.[A]		8.92327e-06	0.00020268	1	2	1	P24928	P24928 [709-719]		1	1271.72	100		High	High	0.0001837	4.663e-06	1.97	37.29
	FALSE	High	[K].ALQEWILETDGVSLMR.[V]		4.42276e-05	0.00020268	1	2	1	P24928	P24928 [1330-1345]		0	1860.95		No Quan Values	High	High	0.0001837	2.456e-05	2.34
	FALSE	High	[R].CVCFFCSK.[L]	3xCarbamidomethyl [C1; C3; C6]	0.00217656	0.00020268	1	2	3	P24928	P24928 [109-116]		0	1107.44	100		High	High	0.0001837	0.001396	1.88	44.23
	FALSE	High	[K].DVLSNAHIQNELER.[E]		8.70162e-07	0.00020268	1	2	1	P24928	P24928 [941-954]		0	1637.82	100		High	High	0.0001837	4.173e-07	2.61	49.91
	FALSE	High	[K].DVLSNAHIQNELEREFER.[M]		0.000326027	0.00020268	1	2	1	P24928	P24928 [941-958]		1	2199.08		No Quan Values	High	High	0.0001837	0.0001943	3.55
	FALSE	High	[R].EGLIDTAVK.[T]		0.00239959	0.00020268	1	2	1	P24928	P24928 [845-853]		0	945.525	100		High	High	0.0001837	0.001547	2.84	36.14
	FALSE	High	[R].ELYHVISFDGSYVNYR.[H]		2.1362e-06	0.00020268	1	2	2	P24928	P24928 [1381-1396]		0	1961.94	100		High	High	0.0001837	1.06e-06	3.25	67.84
	FALSE	High	[R].FDYTNER.[A]		0.1079	0.005086	1	2	1	P24928	P24928 [922-928]		0	944.411	100		High	High	0.004127	0.0816	1.93	22.65
	FALSE	High	[K].FNQAIAHPGEMVGALAAQSLGEPATQMTLNTFHYAGVSAK.[N]		0.103206	0.00493313	1	2	1	P24928	P24928 [1076-1115]		0	4129.03	100		High	High	0.003897	0.07781	1.82	102.45
	FALSE	High	[K].FRFDYTNER.[A]		0.18469	0.00844457	1	2	1	P24928	P24928 [920-928]		1	1247.58	100		High	High	0.006917	0.1441	2.36	39.55
	FALSE	High	[R].GEVMNLLMFLSTWDGK.[V]		2.5211e-05	0.00020268	1	2	1	P24928	P24928 [558-573]		0	1840.9	100		High	High	0.0001837	1.372e-05	2.74	112.74
	FALSE	High	[R].GEVMNLLMFLSTWDGK.[V]	1xOxidation [M8]	1.77972e-05	0.00020268	1	2	1	P24928	P24928 [558-573]		0	1856.89	100		High	High	0.0001837	9.559e-06	2.89	112.39
	FALSE	High	[R].GFVENSYLAGLTPTEFFFHAMGGR.[E]		8.68913e-09	0.00020268	1	2	1	P24928	P24928 [821-844]		0	2648.26	100		High	High	0.0001837	3.501e-09	4.4	111.14
	FALSE	High	[R].HLALLCDTMTCR.[G]	2xCarbamidomethyl [C6; C11]; 1xOxidation [M9]	0.0824151	0.003467	1	2	1	P24928	P24928 [1397-1408]		0	1506.69	100		High	High	0.002827	0.06147	1.43	38.32
	FALSE	High	[K].KILLSPER.[V]		0.0580774	0.00285844	1	2	1	P24928	P24928 [213-220]		1	955.593	100		High	High	0.002256	0.04249	2.53	23.2
	FALSE	High	[R].KLTMEQIAEK.[I]		5.68169e-05	0.00020268	1	2	1	P24928	P24928 [1225-1234]		1	1190.64	100		High	High	0.0001837	3.18e-05	2.89	27.78
	FALSE	High	[K].KLVIVNGDDPLSR.[Q]		2.39914e-06	0.00020268	1	2	1	P24928	P24928 [1019-1031]		1	1425.81	100		High	High	0.0001837	1.193e-06	3.44	47.31
	FALSE	High	[R].LEHTTLR.[K]		0.0342616	0.00128736	1	2	1	P24928	P24928 [1161-1167]		0	869.484		No Quan Values	High	High	0.0009809	0.02459	1.78
	FALSE	High	[K].IFHINPR.[L]		0.130776	0.00616306	1	2	1	P24928	P24928 [993-999]		0	896.51		No Quan Values	High	High	0.004917	0.1	1.97
	FALSE	High	[R].LFYSNIQTVINNWLLIEGHTIGIGDSIADSK.[T]		8.35834e-12	0.00020268	1	2	1	P24928	P24928 [667-697]		0	3431.78		No Quan Values	High	High	0.0001837	2.61e-12	6.47
	FALSE	High	[K].LGGLMDPR.[Q]		0.00457637	0.000396587	1	2	1	P24928	P24928 [54-61]		0	858.45	100		High	High	0.0003225	0.003022	2.55	35.89
	FALSE	High	[K].LGGLMDPR.[Q]	1xOxidation [M5]	0.00948216	0.000396587	1	2	1	P24928	P24928 [54-61]		0	874.445	100		High	High	0.0003225	0.006422	2.49	23.93
	FALSE	High	[R].LKELINISK.[K]		0.00237051	0.00020268	1	2	1	P24928	P24928 [1124-1132]		1	1057.66	100		High	High	0.0001837	0.001523	2.22	37.56
	FALSE	High	[K].ILLSPER.[V]		0.143363	0.00677469	1	2	1	P24928	P24928 [214-220]		0	827.499	100		High	High	0.0056	0.11	2.13	28.6
	FALSE	High	[K].IIITEDGEFK.[A]		0.00936801	0.000396587	1	2	1	P24928	P24928 [1320-1329]		0	1164.61	100		High	High	0.0003225	0.006364	1.15	48.35
	FALSE	High	[R].ILPWSTFR.[L]		0.0114383	0.000604516	1	2	1	P24928	P24928 [476-483]		0	1019.57	100		High	High	0.0004766	0.007838	1.74	68.06
	FALSE	High	[K].LLQFHVATMVDNELPGLPR.[A]		2.95304e-06	0.00020268	1	2	4	P24928	P24928 [309-327]		0	2150.14	100		High	High	0.0001837	1.484e-06	2.85	90.49
	FALSE	High	[K].LLVDSNNPK.[I]		0.00410161	0.000396587	1	2	2	P24928	P24928 [117-125]		0	999.547	100		High	High	0.0003225	0.002692	2.6	19.02
	FALSE	High	[K].INAGFGDDLNCIFNDDNAEK.[L]	1xCarbamidomethyl [C11]	2.20246e-06	0.00020268	1	2	5	P24928	P24928 [1235-1254]		0	2241.97	100		High	High	0.0001837	1.096e-06	3.62	82.92
	FALSE	High	[K].INISQVIAVVGQQNVEGK.[R]		1.32642e-06	0.00020268	1	2	1	P24928	P24928 [779-796]		0	1896.05		No Quan Values	High	High	0.0001837	6.453e-07	3.16
	FALSE	High	[R].LNLSVTTPYNADFDGDEMNLHLPQSLETR.[A]		0.0457314	0.00217279	1	2	1	P24928	P24928 [484-512]		0	3290.56	100		High	High	0.001757	0.03325	1.31	94.61
	FALSE	High	[R].LNLSVTTPYNADFDGDEMNLHLPQSLETR.[A]	1xOxidation [M18]	0.0176562	0.000761509	1	2	2	P24928	P24928 [484-512]		0	3306.56	100		High	High	0.0005883	0.01228	1.14	85.83
	FALSE	High	[R].LSGEAFDWLLGEIESK.[F]		0.00079521	0.00020268	1	2	1	P24928	P24928 [1060-1075]		0	1793.9	100		High	High	0.0001837	0.0004925	1.91	111.13
	FALSE	High	[R].ISPWLLR.[V]		0.030975	0.000925259	1	2	1	P24928	P24928 [1207-1213]		0	884.535	100		High	High	0.0007077	0.02208	1.85	60.45
	FALSE	High	[R].LTHVYDLCK.[G]	1xCarbamidomethyl [C8]	0.0283311	0.000925259	1	2	1	P24928	P24928 [141-149]		0	1148.58	100		High	High	0.0007077	0.02017	2.84	27.42
	FALSE	High	[K].LTMEQIAEK.[I]		0.00463239	0.000396587	1	2	1	P24928	P24928 [1226-1234]		0	1062.55	100		High	High	0.0003225	0.003063	2.39	39.06
	FALSE	High	[-].MHGGGPPSGDSACPLR.[T]	1xCarbamidomethyl [C13]	4.9941e-06	0.00020268	1	2	1	P24928	P24928 [1-16]		0	1595.71		No Quan Values	High	High	0.0001837	2.546e-06	1.7
	FALSE	High	[-].MHGGGPPSGDSACPLR.[T]	1xAcetyl [N-Term]; 1xCarbamidomethyl [C13]	1.4459e-05	0.00020268	1	2	2	P24928	P24928 [1-16]	P24928 1xAcetyl [N-Term]	0	1637.72	100		High	High	0.0001837	7.716e-06	2.46	35.36
	FALSE	High	[R].MIVTPQSNRPVMGIVQDTLTAVR.[K]		1.26315e-06	0.00020268	1	2	1	P24928	P24928 [524-546]		0	2526.35	100		High	High	0.0001837	6.139e-07	3.52	88.13
	FALSE	High	[R].MIVTPQSNRPVMGIVQDTLTAVR.[K]	1xOxidation [M12]	0.00327427	0.00020268	1	2	1	P24928	P24928 [524-546]		0	2542.35		No Quan Values	High	High	0.0001837	0.002138	2.36
	FALSE	High	[R].MIVTPQSNRPVMGIVQDTLTAVR.[K]	2xOxidation [M1; M12]	0.00286354	0.00020268	1	2	1	P24928	P24928 [524-546]		0	2558.34		No Quan Values	High	High	0.0001837	0.001862	1.9
	FALSE	High	[R].MIWNAQK.[I]		0.0268517	0.000925259	1	2	3	P24928	P24928 [986-992]		0	890.455	100		High	High	0.0007077	0.01905	1.58	32.86
	FALSE	High	[R].MSVTEGGIKYPETTEGGRPK.[L]		2.15082e-05	0.00020268	1	2	1	P24928	P24928 [34-53]		1	2137.06	100		High	High	0.0001837	1.158e-05	2.1	36.19
	FALSE	High	[R].NEQNGAAAHVIAEDVK.[L]		2.53293e-07	0.00020268	1	2	2	P24928	P24928 [293-308]		0	1665.82	100		High	High	0.0001837	1.158e-07	4.56	32.93
	FALSE	High	[K].NICEGGEEMDNKFGVEQPEGDEDLTK.[E]	1xCarbamidomethyl [C3]; 1xOxidation [M9]	0.000246164	0.00020268	1	2	1	P24928	P24928 [152-177]		1	2956.25	100		High	High	0.0001837	0.0001459	2.33	47.24
	FALSE	High	[R].NSINQVVQLR.[Y]		0.000132823	0.00020268	1	2	1	P24928	P24928 [881-890]		0	1170.66		No Quan Values	High	High	0.0001837	7.692e-05	3.26
	FALSE	High	[R].QAQENATLLFNIHLR.[S]		1.55589e-05	0.00020268	1	2	1	P24928	P24928 [1032-1046]		0	1767.95	100		High	High	0.0001837	8.305e-06	2.67	71.3
	FALSE	High	[R].QDTGPLMK.[C]		0.0365656	0.00128736	1	2	1	P24928	P24928 [1422-1429]		0	889.445	100		High	High	0.001113	0.02629	1.28	18.51
	FALSE	High	[K].QDVIEVIEK.[A]		0.00293419	0.00020268	1	2	1	P24928	P24928 [711-719]		0	1072.59		No Quan Values	High	High	0.0001837	0.001904	2.56
	FALSE	High	[K].QIFSLIIPGHINCIR.[T]	1xCarbamidomethyl [C13]	3.56881e-06	0.00020268	1	2	2	P24928	P24928 [590-604]		0	1780.99	100		High	High	0.0001837	1.803e-06	3.64	75.1
	FALSE	High	[R].QTFENQVNR.[I]		0.000481965	0.00020268	1	2	1	P24928	P24928 [735-743]		0	1135.55	100		High	High	0.0001837	0.0002914	2.44	18.16
	FALSE	High	[R].RNEQNGAAAHVIAEDVK.[L]		0.00315675	0.00020268	1	2	1	P24928	P24928 [292-308]		1	1821.92		No Quan Values	High	High	0.0001837	0.002052	1.71
	FALSE	High	[K].RVQFGVLSPDELKR.[M]		1.76762e-06	0.00020268	1	2	1	P24928	P24928 [20-33]		2	1643.92	100		High	High	0.0001837	8.71e-07	3.67	50.54
	FALSE	High	[R].SGLELYAEWK.[H]		0.00167443	0.00020268	1	2	1	P24928	P24928 [194-203]		0	1195.6		No Quan Values	High	High	0.0001837	0.001065	2.49
	FALSE	High	[R].SIAANMTFAEIVTPFNIDR.[L]		6.25633e-07	0.00020268	1	2	3	P24928	P24928 [383-401]		0	2110.06	100		High	High	0.0001837	2.968e-07	3.89	105.31
	FALSE	High	[K].SLGTSAGSLVHISYLEMGHDITR.[L]		1.52819e-13	0.00020268	1	2	1	P24928	P24928 [644-666]		0	2444.22	100		High	High	0.0001837	4.104e-14	4.73	73.17
	FALSE	High	[K].SLGTSAGSLVHISYLEMGHDITR.[L]	1xOxidation [M17]	7.09237e-11	0.00020268	1	2	2	P24928	P24928 [644-666]		0	2460.22	100		High	High	0.0001837	2.388e-11	4.96	73.19
	FALSE	High	[K].SLSEYNNFK.[S]		0.00251952	0.00020268	1	2	1	P24928	P24928 [759-767]		0	1101.52	100		High	High	0.0001837	0.001626	1.99	35.97
	FALSE	High	[K].TAETGYIQR.[R]		0.000691021	0.00020268	1	2	1	P24928	P24928 [854-862]		0	1038.52	100		High	High	0.0001837	0.0004258	2.31	18.49
	FALSE	High	[R].TLQEDLVKDVLSNAHIQNELER.[E]		1.6268e-11	0.00020268	1	2	2	P24928	P24928 [933-954]		1	2564.33	100		High	High	0.0001837	5.192e-12	4.55	97.75
	FALSE	High	[R].TLQEDLVKDVLSNAHIQNELEREFER.[M]		4.60617e-08	0.00020268	1	2	1	P24928	P24928 [933-958]		2	3125.59	100		High	High	0.0001837	1.973e-08	4.63	104.48
	FALSE	High	[K].TPSLTVFLLGQSAR.[D]		0.0843053	0.00363299	1	2	2	P24928	P24928 [1136-1149]		0	1489.84	100		High	High	0.002946	0.06312	0.93	83.83
	FALSE	High	[R].TTSNDIVEIFTVLGIEAVR.[K]		3.25629e-06	0.00020268	1	2	1	P24928	P24928 [1357-1375]		0	2077.12		No Quan Values	High	High	0.0001837	1.639e-06	4.14
	FALSE	High	[R].TTSNDIVEIFTVLGIEAVRK.[A]		2.85188e-12	0.00020268	1	2	1	P24928	P24928 [1357-1376]		1	2205.21		No Quan Values	High	High	0.0001837	8.539e-13	4.3
	FALSE	High	[R].TVITPDPNLSIDQVGVPR.[S]		8.39442e-06	0.00020268	1	2	1	P24928	P24928 [365-382]		0	1921.04	100		High	High	0.0001837	4.384e-06	2.67	67.63
	FALSE	High	[K].TYQDIQNTIK.[K]		2.81417e-05	0.00020268	1	2	2	P24928	P24928 [698-707]		0	1223.63	100		High	High	0.0001837	1.53e-05	2.73	36.1
	FALSE	High	[R].VIFPTGDSK.[V]		0.00134422	0.00020268	1	2	2	P24928	P24928 [968-976]		0	963.515	100		High	High	0.0001837	0.0008491	1.79	33.01
	FALSE	High	[R].VLSEKDVDPVR.[T]		7.94531e-06	0.00020268	1	2	2	P24928	P24928 [1346-1356]		1	1256.68	100		High	High	0.0001837	4.131e-06	2.87	28.61
	FALSE	High	[R].VQFGVLSPDELK.[R]		0.00452103	0.000396587	1	2	1	P24928	P24928 [21-32]		0	1331.72		No Quan Values	High	High	0.0003225	0.002976	2.18
	FALSE	High	[K].VVLPCNLLR.[M]	1xCarbamidomethyl [C5]	0.000730059	0.00020268	1	2	1	P24928	P24928 [977-985]		0	1083.63	100		High	High	0.0001837	0.0004499	2.53	60.61
	FALSE	High	[R].YARPEWMIVTVLPVPPLSVRPAVVMQGSAR.[N]		1.28743e-05	0.00020268	1	2	1	P24928	P24928 [242-271]		0	3319.82	100		High	High	0.0001837	6.805e-06	3.86	103.68
	FALSE	High	[R].YGEDGLAGESVEFQNLATLKPSNK.[A]		1.0366e-09	0.00020268	1	2	1	P24928	P24928 [891-914]		0	2567.26	100		High	High	0.0001837	3.87e-10	3.92	71.05
	FALSE	High	[K].YSPTSPTYSPTSPK.[YG]		2.8642e-06	0.00020268	1	2	1	P24928	P24928 [1909-1922]; [1923-1936]		0	1512.72	100		High	High	0.0001837	1.431e-06	3.12	30.69
	FALSE	High	[K].YSPTSPTYSPTTPK.[Y]		6.56971e-07	0.00020268	1	2	1	P24928	P24928 [1874-1887]		0	1526.74	100		High	High	0.0001837	3.119e-07	2.13	32.86
FALSE	High	Master Protein	J3QQ67	60S ribosomal protein L18 (Fragment) OS=Homo sapiens OX=9606 GN=RPL18 PE=1 SV=1	0	36.771	37	9	14	9	190	21.8	11.72	40.56	9	metabolic process	cytosol;endoplasmic reticulum;ribosome	structural molecule activity	Pf00828		ENSG00000063177.12	19					0	0	100	5.54972e+08	High	1
	Checked	Confidence	Annotated Sequence	Modifications	Qvality PEP	Qvality q-value	# Protein Groups	# Proteins	# PSMs	Master Protein Accessions	Positions in Master Proteins	Modifications in Master Proteins	# Missed Cleavages	Theo. MH+ [Da]	Abundances (Scaled): F6: Sample	Quan Info	Found in Sample: [S6] F6: Sample	Confidence (by Search Engine): Sequest HT	Percolator q-Value (by Search Engine): Sequest HT	Percolator PEP (by Search Engine): Sequest HT	XCorr (by Search Engine): Sequest HT	Top Apex RT [min]
	FALSE	High	[K].APGTPHSHTKPYVR.[S]		3.13908e-06	0.00020268	1	5	1	J3QQ67	J3QQ67 [157-170]		0	1547.81		No Quan Values	High	High	0.0001837	1.581e-06	3.76
	FALSE	High	[K].GCGTVLLSGPR.[K]	1xCarbamidomethyl [C2]	6.783e-05	0.00020268	1	5	1	J3QQ67	J3QQ67 [135-145]		0	1116.58	100		High	High	0.0001837	3.82e-05	2.84	36.87
	FALSE	High	[K].ILTFDQLALDSPK.[G]		0.000146461	0.00020268	1	5	1	J3QQ67	J3QQ67 [122-134]		0	1460.8	100		High	High	0.0001837	8.516e-05	3.94	74.26
	FALSE	High	[K].ILTFDQLALDSPKGCGTVLLSGPR.[K]	1xCarbamidomethyl [C15]	0.0265333	0.000925259	1	5	1	J3QQ67	J3QQ67 [122-145]		1	2558.36		No Quan Values	High	High	0.0007077	0.01875	1.66
	FALSE	High	[R].RTNSTFNQVVLK.[R]		0.00269424	0.00020268	1	6	1	J3QQ67	J3QQ67 [40-51]		1	1406.78	100		High	High	0.0001837	0.00174	4.6	28.7
	FALSE	High	[K].SQDIYLR.[L]		0.156992	0.00721032	1	6	1	J3QQ67	J3QQ67 [22-28]		0	894.468	100		High	High	0.005907	0.1217	2.33	26.12
	FALSE	High	[K].TAVVVGTITDDVR.[V]		6.36748e-08	0.00020268	1	7	6	J3QQ67	J3QQ67 [81-93]		0	1345.73	100		High	High	0.0001837	2.762e-08	3.35	50.08
	FALSE	High	[R].TNSTFNQVVLK.[R]		5.47719e-05	0.00020268	1	6	1	J3QQ67	J3QQ67 [41-51]		0	1250.67	100		High	High	0.0001837	3.055e-05	2.73	40.83
	FALSE	High	[R].TNSTFNQVVLKR.[L]		1.83492e-05	0.00020268	1	6	1	J3QQ67	J3QQ67 [41-52]		1	1406.78	100		High	High	0.0001837	9.836e-06	4.06	36.14
FALSE	High	Master Protein	Q00839	Heterogeneous nuclear ribonucleoprotein U OS=Homo sapiens OX=9606 GN=HNRNPU PE=1 SV=6	0	82.073	33	23	27	23	825	90.5	6	60.61	23	cell differentiation;metabolic process;regulation of biological process;response to stimulus	cell surface;chromosome;cytoplasm;membrane;nucleus;spliceosomal complex	DNA binding;nucleotide binding;protein binding;RNA binding	Pf00622, Pf13671	3192	ENSG00000153187.18	1	HNRNPU	mRNA Splicing - Major Pathway	mRNA Processing	Spliceosome	6	0	100	5.46583e+08	High	1
	Checked	Confidence	Annotated Sequence	Modifications	Qvality PEP	Qvality q-value	# Protein Groups	# Proteins	# PSMs	Master Protein Accessions	Positions in Master Proteins	Modifications in Master Proteins	# Missed Cleavages	Theo. MH+ [Da]	Abundances (Scaled): F6: Sample	Quan Info	Found in Sample: [S6] F6: Sample	Confidence (by Search Engine): Sequest HT	Percolator q-Value (by Search Engine): Sequest HT	Percolator PEP (by Search Engine): Sequest HT	XCorr (by Search Engine): Sequest HT	Top Apex RT [min]
	FALSE	High	[K].AEVEGKDLPEHAVLK.[M]		0.0304277	0.000925259	1	12	1	Q00839	Q00839 [621-635]		1	1634.87	100		High	High	0.0007077	0.02162	2.51	31.33
	FALSE	High	[R].APQCLGK.[F]	1xCarbamidomethyl [C4]	0.0288417	0.000925259	1	13	1	Q00839	Q00839 [559-565]		0	773.397	100		High	High	0.0007077	0.02049	1.61	12.65
	FALSE	High	[K].DEDYKQR.[T]		0.15125	0.00721032	1	12	1	Q00839	Q00839 [610-616]		1	953.432		No Quan Values	High	High	0.005907	0.117	1.8
	FALSE	High	[K].DIDIHEVR.[I]		0.0118607	0.000761509	1	11	1	Q00839	Q00839 [353-360]		0	996.511	100		High	High	0.0005883	0.008135	2.26	26.04
	FALSE	High	[K].DLPEHAVLK.[M]		0.0165258	0.000761509	1	12	1	Q00839	Q00839 [627-635]		0	1021.57	100		High	High	0.0005883	0.01148	1.95	26.26
	FALSE	High	[K].EKPYFPIPEEYTFIQNVPLEDR.[V]		9.29983e-08	0.00020268	1	11	2	Q00839	Q00839 [463-484]		0	2724.36	100		High	High	0.0001837	4.096e-08	3.7	97.28
	FALSE	High	[K].EVLAGRPLFPHVLCHNCAVEFNFGQK.[E]	2xCarbamidomethyl [C14; C17]	0.00516827	0.000396587	1	11	1	Q00839	Q00839 [437-462]		0	3039.51	100		High	High	0.0003225	0.003429	4.2	71.18
	FALSE	High	[K].GKVCFEMK.[V]	1xCarbamidomethyl [C4]	0.092274	0.00412828	1	9	1	Q00839	Q00839 [332-339]		1	998.48	100		High	High	0.003308	0.06909	1.98	23.19
	FALSE	High	[K].KAEGGGGGGRPGAPAAGDGKTEQK.[G]		0.00018473	0.00020268	1	1	1	Q00839	Q00839 [215-238]		2	2153.07		No Quan Values	High	High	0.0001837	0.0001081	2.07
	FALSE	High	[K].KAEVEGKDLPEHAVLK.[M]		0.000107911	0.00020268	1	12	1	Q00839	Q00839 [620-635]		2	1762.97	100		High	High	0.0001837	6.194e-05	3.45	24.37
	FALSE	High	[R].KAVVVCPKDEDYK.[Q]	1xCarbamidomethyl [C6]	2.05931e-06	0.00020268	1	12	1	Q00839	Q00839 [602-614]		2	1550.79		No Quan Values	High	High	0.0001837	1.021e-06	3.62
	FALSE	High	[R].KMCLFAGFQR.[K]	1xCarbamidomethyl [C3]	0.00251952	0.00020268	1	12	2	Q00839	Q00839 [592-601]		1	1257.62	100		High	High	0.0001837	0.001623	1.95	56.94
	FALSE	High	[K].LKVSELKEELK.[K]		1.085e-05	0.00020268	1	3	1	Q00839	Q00839 [11-21]		2	1315.78		No Quan Values	High	High	0.0001837	5.723e-06	3.52
	FALSE	High	[K].LLEQYKEESKK.[A]		0.000453411	0.00020268	1	10	2	Q00839	Q00839 [665-675]		2	1394.75	100		High	High	0.0001837	0.0002735	2.33	17.26
	FALSE	High	[K].LNTLLQR.[A]		0.185648	0.00858932	1	13	1	Q00839	Q00839 [552-558]		0	857.52	100		High	High	0.007143	0.1453	2.74	28.54
	FALSE	High	[R].LQAALDDEEAGGRPAMEPGNGSLDLGGDSAGR.[S]		1.20117e-08	0.00020268	1	3	1	Q00839	Q00839 [38-69]		0	3126.44	100		High	High	0.0001837	4.922e-09	3.21	56.34
	FALSE	High	[R].LQAALDDEEAGGRPAMEPGNGSLDLGGDSAGR.[S]	1xOxidation [M16]	0.00438557	0.000396587	1	3	1	Q00839	Q00839 [38-69]		0	3142.43	100		High	High	0.0003225	0.002898	1.68	50.75
	FALSE	High	[R].LSASSLTMESFAFLWAGGR.[A]		2.17259e-08	0.00020268	1	12	1	Q00839	Q00839 [306-324]		0	2031	100		High	High	0.0001837	9.079e-09	4	111.47
	FALSE	High	[K].MCLFAGFQR.[K]	1xCarbamidomethyl [C2]	0.00079521	0.00020268	1	12	1	Q00839	Q00839 [593-601]		0	1129.53	100		High	High	0.0001837	0.0004917	2.54	67.94
	FALSE	High	[R].NFILDQTNVSAAAQR.[R]		0.00052179	0.00020268	1	12	1	Q00839	Q00839 [576-590]		0	1647.84	100		High	High	0.0001837	0.0003171	2.51	55.88
	FALSE	High	[K].NGQDLGVAFK.[I]		9.96722e-05	0.00020268	1	11	1	Q00839	Q00839 [424-433]		0	1048.54	100		High	High	0.0001837	5.714e-05	2.96	38.23
	FALSE	High	[K].NQSQGYNQWQQGQFWGQKPWSQHYHQGYY.[-]		0.185648	0.00858932	1	6	1	Q00839	Q00839 [797-825]		0	3658.61	100		High	High	0.007143	0.1455	1.74	68.99
	FALSE	High	[K].VSELKEELK.[K]		0.00120438	0.00020268	1	3	1	Q00839	Q00839 [13-21]		1	1074.6	100		High	High	0.0001837	0.0007566	3.01	19.02
	FALSE	High	[K].VSELKEELKK.[R]		0.00829885	0.000396587	1	3	1	Q00839	Q00839 [13-22]		2	1202.7	100		High	High	0.0003225	0.005619	2.58	17.14
FALSE	High	Master Protein	P62249	40S ribosomal protein S16 OS=Homo sapiens OX=9606 GN=RPS16 PE=1 SV=2	0	38.26	61	12	20	12	146	16.4	10.21	48.34	12	cell organization and biogenesis;metabolic process;transport	cytosol;membrane;ribosome	protein binding;RNA binding;structural molecule activity	Pf00380	6217	ENSG00000105193.8	19	RPS16	Peptide chain elongation; Eukaryotic Translation Termination; Viral mRNA Translation; Formation of the ternary complex, and subsequently, the 43S complex; L13a-mediated translational silencing of Ceruloplasmin expression; Selenocysteine synthesis; Nonsense Mediated Decay (NMD) independent of the Exon Junction Complex (EJC); Nonsense Mediated Decay (NMD) enhanced by the Exon Junction Complex (EJC)…	Cytoplasmic Ribosomal Proteins	Ribosome	38	0	100	5.4075e+08	High	1
	Checked	Confidence	Annotated Sequence	Modifications	Qvality PEP	Qvality q-value	# Protein Groups	# Proteins	# PSMs	Master Protein Accessions	Positions in Master Proteins	Modifications in Master Proteins	# Missed Cleavages	Theo. MH+ [Da]	Abundances (Scaled): F6: Sample	Quan Info	Found in Sample: [S6] F6: Sample	Confidence (by Search Engine): Sequest HT	Percolator q-Value (by Search Engine): Sequest HT	Percolator PEP (by Search Engine): Sequest HT	XCorr (by Search Engine): Sequest HT	Top Apex RT [min]
	FALSE	High	[K].ALVAYYQK.[CY]		0.00726222	0.000396587	1	5	2	P62249	P62249 [91-98]		0	955.525	100		High	High	0.0003225	0.004892	2.34	32.91
	FALSE	High	[K].DILIQYDR.[T]		0.0476448	0.00217279	1	2	1	P62249	P62249 [110-117]		0	1035.55	100		High	High	0.001757	0.03471	2.03	48.19
	FALSE	High	[K].EIKDILIQYDR.[T]		0.0406621	0.00146605	1	2	1	P62249	P62249 [107-117]		1	1405.77	100		High	High	0.001243	0.02928	2.55	57.16
	FALSE	High	[R].FAGVDIR.[V]		0.0622525	0.00316595	1	6	3	P62249	P62249 [63-69]		0	777.425	100		High	High	0.002489	0.04567	1.74	38.56
	FALSE	High	[K].GGGHVAQIYAIR.[Q]		0.0523097	0.00250986	1	5	2	P62249	P62249 [74-85]		0	1241.67	100		High	High	0.002003	0.03817	3.46	34.32
	FALSE	High	[K].GPLQSVQVFGR.[K]		3.91132e-06	0.00020268	1	4	2	P62249	P62249 [5-15]		0	1187.65	100		High	High	0.0001837	1.981e-06	3.05	57.28
	FALSE	High	[-K].LLEPVLLLGK.[E]		5.09001e-05	0.00020268	1	6	3	P62249	P62249 [51-60]		0	1094.72	100		High	High	0.0001837	2.833e-05	3.32	76.64
	FALSE	High	[R].TLLVADPR.[R]		0.00345876	0.00020268	1	2	2	P62249	P62249 [118-125]		0	884.52	100		High	High	0.0001837	0.002256	2.39	34.72
	FALSE	High	[R].VKGGGHVAQIYAIR.[Q]		5.7352e-09	0.00020268	1	5	1	P62249	P62249 [72-85]		1	1468.84	100		High	High	0.0001837	2.28e-09	3.62	26.6
	FALSE	High	[K].VNGRPLEMIEPR.[T]		0.000382139	0.00020268	1	4	1	P62249	P62249 [34-45]		0	1410.75	100		High	High	0.0001837	0.00023	2.97	41
	FALSE	High	[K].YVDEASK.[K]		0.0144748	0.000761509	1	2	1	P62249	P62249 [99-105]		0	811.383	100		High	High	0.0005883	0.01	1.61	11.64
	FALSE	High	[K].YVDEASKK.[E]		0.00150947	0.00020268	1	2	1	P62249	P62249 [99-106]		1	939.478	100		High	High	0.0001837	0.000954	1.52	10.87
FALSE	High	Master Protein	Q08211	ATP-dependent RNA helicase A OS=Homo sapiens OX=9606 GN=DHX9 PE=1 SV=4	0	188.712	40	41	79	41	1270	140.9	6.84	187.14	41	cell death;cell differentiation;cell organization and biogenesis;defense response;metabolic process;regulation of biological process;response to stimulus;transport	cytoplasm;cytoskeleton;cytosol;membrane;nucleus;ribosome	catalytic activity;DNA binding;metal ion binding;nucleotide binding;protein binding;RNA binding	Pf00035, Pf00270, Pf00271, Pf04408, Pf07717	1660	ENSG00000135829.16	1	DHX9	TRAF6 mediated NF-kB activation; TAK1 activates NFkB by phosphorylation and activation of IKKs complex; RIP-mediated NFkB activation via ZBP1; Activated TLR4 signalling; Interleukin-1 family signaling; mRNA Splicing - Major Pathway; DEx/H-box helicases activate type I IFN and inflammatory cytokines production	mRNA Processing		34	0	100	5.34416e+08	High	1
	Checked	Confidence	Annotated Sequence	Modifications	Qvality PEP	Qvality q-value	# Protein Groups	# Proteins	# PSMs	Master Protein Accessions	Positions in Master Proteins	Modifications in Master Proteins	# Missed Cleavages	Theo. MH+ [Da]	Abundances (Scaled): F6: Sample	Quan Info	Found in Sample: [S6] F6: Sample	Confidence (by Search Engine): Sequest HT	Percolator q-Value (by Search Engine): Sequest HT	Percolator PEP (by Search Engine): Sequest HT	XCorr (by Search Engine): Sequest HT	Top Apex RT [min]
	FALSE	High	[R].AAECNIVVTQPR.[R]	1xCarbamidomethyl [C4]	5.66962e-08	0.00020268	1	1	6	Q08211	Q08211 [435-446]		0	1357.69	100		High	High	0.0001837	2.459e-08	3.45	30.33
	FALSE	High	[R].AAMEALVVEVTK.[Q]		1.31031e-06	0.00020268	1	1	2	Q08211	Q08211 [1105-1116]		0	1260.69	100		High	High	0.0001837	6.36e-07	3.1	66.38
	FALSE	High	[K].AENNSEVGASGYGVPGPTWDR.[G]		0.00659011	0.000396587	1	1	1	Q08211	Q08211 [121-141]		0	2162.97	100		High	High	0.0003225	0.00441	1.66	55.48
	FALSE	High	[K].AIEPPPLDAVIEAEHTLR.[E]		2.07865e-10	0.00020268	1	1	11	Q08211	Q08211 [820-837]		0	1971.05	100		High	High	0.0001837	7.307e-11	3.71	84.48
	FALSE	High	[R].DFVNYLVR.[I]		0.0648174	0.00316595	1	1	1	Q08211	Q08211 [64-71]		0	1025.54	100		High	High	0.002489	0.04777	2.14	66.61
	FALSE	High	[K].DKDDDGGEDDDANCNLICGDEYGPETR.[L]	2xCarbamidomethyl [C14; C18]	0.000348684	0.00020268	1	1	1	Q08211	Q08211 [595-621]		1	3045.16	100		High	High	0.0001837	0.0002086	2.25	48.75
	FALSE	High	[R].DVVQAYPEVR.[I]		0.000161499	0.00020268	1	1	2	Q08211	Q08211 [529-538]		0	1175.61	100		High	High	0.0001837	9.409e-05	2.69	37.56
	FALSE	High	[K].EGETVEPYK.[V]		0.000638287	0.00020268	1	1	2	Q08211	Q08211 [267-275]		0	1051.49	100		High	High	0.0001837	0.000391	1.67	18.17
	FALSE	High	[R].ELDALDANDELTPLGR.[I]		0.000103393	0.00020268	1	1	1	Q08211	Q08211 [838-853]		0	1741.86	100		High	High	0.0001837	5.925e-05	2.93	67.37
	FALSE	High	[K].ETPFELIEALLK.[Y]		9.4918e-05	0.00020268	1	1	1	Q08211	Q08211 [631-642]		0	1402.78	100		High	High	0.0001837	5.414e-05	2.25	112.76
	FALSE	High	[R].FSDHVALLSVFQAWDDAR.[M]		4.9034e-06	0.00020268	1	1	7	Q08211	Q08211 [912-929]		0	2077.01	100		High	High	0.0001837	2.499e-06	2.77	105.23
	FALSE	High	[R].GANLKDYYSR.[K]		0.00198629	0.00020268	1	1	1	Q08211	Q08211 [142-151]		1	1186.59	100		High	High	0.0001837	0.001271	3.34	25.77
	FALSE	High	[R].GISHVIVDEIHER.[D]		2.83858e-10	0.00020268	1	1	3	Q08211	Q08211 [504-516]		0	1503.79	100		High	High	0.0001837	1.007e-10	5.94	45.01
	FALSE	High	[K].GMTLVTPLQLLLFASK.[K]		7.46907e-07	0.00020268	1	1	1	Q08211	Q08211 [1058-1073]		0	1732.01		No Quan Values	High	High	0.0001837	3.56e-07	4.86
	FALSE	High	[K].HLEMNPHFGSHR.[Y]		1.37397e-08	0.00020268	1	1	1	Q08211	Q08211 [669-680]		0	1461.68	100		High	High	0.0001837	5.631e-09	4.08	19.06
	FALSE	High	[K].KFESEILEAISQNSVVIIR.[G]		0.00580093	0.000396587	1	1	1	Q08211	Q08211 [392-410]		1	2175.2	100		High	High	0.0003225	0.003871	2.3	102.14
	FALSE	High	[K].KLAAQSCALSLVR.[Q]	1xCarbamidomethyl [C7]	2.46024e-05	0.00020268	1	1	2	Q08211	Q08211 [236-248]		1	1416.8	100		High	High	0.0001837	1.334e-05	3.24	41.52
	FALSE	High	[R].KVFDPVPVGVTK.[V]		2.48693e-07	0.00020268	1	1	1	Q08211	Q08211 [697-708]		1	1285.75	100		High	High	0.0001837	1.138e-07	3.09	41.12
	FALSE	High	[K].KVQSDGQIVLVDDWIK.[L]		0.0150079	0.000761509	1	1	1	Q08211	Q08211 [1074-1089]		1	1843		No Quan Values	High	High	0.0005883	0.01036	2.7
	FALSE	High	[K].LAAQSCALSLVR.[Q]	1xCarbamidomethyl [C6]	2.91508e-07	0.00020268	1	1	2	Q08211	Q08211 [237-248]		0	1288.7	100		High	High	0.0001837	1.342e-07	3.37	51.21
	FALSE	High	[K].LAQFEPSQR.[Q]		0.0111651	0.000604516	1	1	1	Q08211	Q08211 [315-323]		0	1075.55	100		High	High	0.0004766	0.007625	2.29	25.14
	FALSE	High	[R].LETHMTPEMFR.[T]		1.16043e-05	0.00020268	1	1	1	Q08211	Q08211 [785-795]		0	1391.64	100		High	High	0.0001837	6.116e-06	3.24	47.61
	FALSE	High	[K].LFTAHNNMTNYATVWASK.[T]		0.000537969	0.00020268	1	1	1	Q08211	Q08211 [738-755]		0	2068.99		No Quan Values	High	High	0.0001837	0.0003279	2.19
	FALSE	High	[R].LGGIGQFLAK.[A]		0.000484918	0.00020268	1	1	1	Q08211	Q08211 [810-819]		0	1003.59	100		High	High	0.0001837	0.0002936	2.99	59.6
	FALSE	High	[K].ILTTEGR.[N]		0.0320985	0.00111214	1	1	1	Q08211	Q08211 [1012-1018]		0	789.446		No Quan Values	High	High	0.0008446	0.02293	1.66
	FALSE	High	[R].LNMATLR.[M]		0.0306091	0.000925259	1	1	1	Q08211	Q08211 [945-951]		0	818.455	100		High	High	0.0007077	0.0218	2.18	35.92
	FALSE	High	[R].LNQYFQK.[E]		0.142594	0.00677469	1	1	1	Q08211	Q08211 [185-191]		0	940.489	100		High	High	0.005491	0.1096	2.53	25.47
	FALSE	High	[R].ISAVSVAER.[V]		0.00156575	0.00020268	1	1	2	Q08211	Q08211 [448-456]		0	931.521	100		High	High	0.0001837	0.0009909	2.91	24.34
	FALSE	High	[R].LSMSQLNEK.[E]		0.00291637	0.00020268	1	1	1	Q08211	Q08211 [622-630]		0	1049.53	100		High	High	0.0001837	0.001889	2.47	33.87
	FALSE	High	[R].MGGEEAEIR.[F]		0.00169499	0.00020268	1	1	1	Q08211	Q08211 [930-938]		0	991.451	100		High	High	0.0001837	0.001074	2.42	18.55
	FALSE	High	[R].MGGEEAEIR.[F]	1xOxidation [M1]	0.00504409	0.000396587	1	1	1	Q08211	Q08211 [930-938]		0	1007.45	100		High	High	0.0003225	0.003331	1.26	14.59
	FALSE	High	[K].NELMYQLEQDHDLQAILQER.[E]	1xOxidation [M4]	8.1302e-08	0.00020268	1	1	2	Q08211	Q08211 [366-385]		0	2502.19	100		High	High	0.0001837	3.561e-08	3.08	95.52
	FALSE	High	[K].NFLYAWCGK.[R]	1xCarbamidomethyl [C7]	0.00216333	0.00020268	1	1	2	Q08211	Q08211 [6-14]		0	1158.54	100		High	High	0.0001837	0.001388	1.51	65.91
	FALSE	High	[R].QLYHLGVVEAYSGLTK.[K]		2.27814e-10	0.00020268	1	1	1	Q08211	Q08211 [249-264]		0	1777.95	100		High	High	0.0001837	8.043e-11	4.38	65.45
	FALSE	High	[K].QPAIISQLDPVNER.[M]		0.00337552	0.00020268	1	1	1	Q08211	Q08211 [1117-1130]		0	1579.84	100		High	High	0.0001837	0.002199	2.76	59.91
	FALSE	High	[R].RISAVSVAER.[V]		0.00667062	0.000396587	1	1	1	Q08211	Q08211 [447-456]		1	1087.62	100		High	High	0.0003225	0.004476	2.38	18.93
	FALSE	High	[R].TPLHEIALSIK.[L]		1.27959e-05	0.00020268	1	1	1	Q08211	Q08211 [796-806]		0	1221.72	100		High	High	0.0001837	6.791e-06	3.36	50.94
	FALSE	High	[R].VAFERGEEPGK.[S]		0.000138626	0.00020268	1	1	1	Q08211	Q08211 [457-467]		1	1218.61	100		High	High	0.0001837	8.004e-05	2.83	17.82
	FALSE	High	[K].VILSTNIAETSITINDVVYVIDSCK.[Q]	1xCarbamidomethyl [C24]	0.000292081	0.00020268	1	1	1	Q08211	Q08211 [709-733]		0	2767.44	100		High	High	0.0001837	0.0001738	1.53	111.49
	FALSE	High	[R].VRPGFCFHLCSR.[A]	2xCarbamidomethyl [C6; C10]	1.53369e-08	0.00020268	1	1	4	Q08211	Q08211 [768-779]		0	1535.74	100		High	High	0.0001837	6.342e-09	4.38	47.06
	FALSE	High	[K].YPSPFFVFGEK.[I]		2.91924e-05	0.00020268	1	1	3	Q08211	Q08211 [1038-1048]		0	1317.65	100		High	High	0.0001837	1.59e-05	2.71	82.49
	FALSE	High	[R].YQILPLHSQIPR.[E]		0.000174848	0.00020268	1	1	2	Q08211	Q08211 [681-692]		0	1464.83		No Quan Values	High	High	0.0001837	0.0001018	2.07
FALSE	High	Master Protein	P61254	60S ribosomal protein L26 OS=Homo sapiens OX=9606 GN=RPL26 PE=1 SV=1	0	25.958	37	9	14	2	145	17.2	10.55	30.81	9	cell organization and biogenesis;metabolic process;regulation of biological process;response to stimulus;transport	cytoplasm;cytosol;membrane;ribosome	protein binding;RNA binding;structural molecule activity	Pf00467	6154	ENSG00000161970.12	17	RPL26	Peptide chain elongation; Eukaryotic Translation Termination; Viral mRNA Translation; L13a-mediated translational silencing of Ceruloplasmin expression; Nonsense Mediated Decay (NMD) independent of the Exon Junction Complex (EJC); Selenocysteine synthesis; Nonsense Mediated Decay (NMD) enhanced by the Exon Junction Complex (EJC); GTP hydrolysis and joining of the 60S ribosomal subunit; Major path…	Cytoplasmic Ribosomal Proteins	Ribosome	34	7	100	5.29271e+08	High	1
	Checked	Confidence	Annotated Sequence	Modifications	Qvality PEP	Qvality q-value	# Protein Groups	# Proteins	# PSMs	Master Protein Accessions	Positions in Master Proteins	Modifications in Master Proteins	# Missed Cleavages	Theo. MH+ [Da]	Abundances (Scaled): F6: Sample	Quan Info	Found in Sample: [S6] F6: Sample	Confidence (by Search Engine): Sequest HT	Percolator q-Value (by Search Engine): Sequest HT	Percolator PEP (by Search Engine): Sequest HT	XCorr (by Search Engine): Sequest HT	Top Apex RT [min]
	FALSE	High	[K].DDEVQVVR.[G]		0.0054589	0.000396587	2	7	4	P61254; Q9UNX3	P61254 [52-59]; Q9UNX3 [52-59]		0	959.479	100	Shared	High	High	0.0003225	0.003628	2.92	20.88
	FALSE	High	[K].FNPFVTSDR.[S]		0.00141147	0.00020268	2	9	1	P61254; Q9UNX3	P61254 [3-11]; Q9UNX3 [3-11]		0	1082.53	100	Shared	High	High	0.0001837	0.0008933	2.64	48.37
	FALSE	High	[R].HFNAPSHIR.[R]		0.0139605	0.000761509	1	6	1	P61254	P61254 [18-26]		0	1078.55	100		High	High	0.0005883	0.009599	2.46	17.03
	FALSE	High	[R].KDDEVQVVR.[G]		0.000638287	0.00020268	2	7	2	P61254; Q9UNX3	P61254 [51-59]; Q9UNX3 [51-59]		1	1087.57	100	Shared	High	High	0.0001837	0.0003914	2.46	14.85
	FALSE	High	[R].KIMSSPLSK.[E]		0.000437096	0.00020268	2	9	1	P61254; Q9UNX3	P61254 [28-36]; Q9UNX3 [28-36]		1	990.565	100	Shared	High	High	0.0001837	0.0002637	2.19	19.22
	FALSE	High	[K].KYVIYIER.[V]		0.00683458	0.000396587	2	8	2	P61254; Q9UNX3	P61254 [77-84]; Q9UNX3 [77-84]		1	1083.62	100	Shared	High	High	0.0003225	0.00457	2.19	37.82
	FALSE	High	[-].MKFNPFVTSDR.[S]	1xOxidation [M1]	2.08611e-05	0.00020268	2	8	1	P61254; Q9UNX3	P61254 [1-11]; Q9UNX3 [1-11]		1	1357.66	100	Shared	High	High	0.0001837	1.126e-05	3.01	39.8
	FALSE	High	[K].YKEETIEK.[M]		0.0023561	0.00020268	1	1	1	P61254	P61254 [135-142]		1	1039.53	100		High	High	0.0001837	0.001514	1.74	13.42
	FALSE	High	[K].YVIYIER.[V]		0.0597838	0.00303414	2	8	1	P61254; Q9UNX3	P61254 [78-84]; Q9UNX3 [78-84]		0	955.525	100	Shared	High	High	0.002385	0.04401	1.83	47.77
FALSE	High	Master Protein	P62280	40S ribosomal protein S11 OS=Homo sapiens OX=9606 GN=RPS11 PE=1 SV=3	0	39.272	53	12	28	12	158	18.4	10.3	47.04	12	cell differentiation;cell organization and biogenesis;metabolic process;transport	cytoplasm;cytosol;membrane;ribosome	protein binding;RNA binding;structural molecule activity	Pf00366	6205	ENSG00000142534.6	19	RPS11	Peptide chain elongation; Eukaryotic Translation Termination; Viral mRNA Translation; Formation of the ternary complex, and subsequently, the 43S complex; L13a-mediated translational silencing of Ceruloplasmin expression; Selenocysteine synthesis; Nonsense Mediated Decay (NMD) independent of the Exon Junction Complex (EJC); Nonsense Mediated Decay (NMD) enhanced by the Exon Junction Complex (EJC)…	Cytoplasmic Ribosomal Proteins	Ribosome	38	0	100	5.28855e+08	High	1	Met-loss+Acetyl [N-Term]
	Checked	Confidence	Annotated Sequence	Modifications	Qvality PEP	Qvality q-value	# Protein Groups	# Proteins	# PSMs	Master Protein Accessions	Positions in Master Proteins	Modifications in Master Proteins	# Missed Cleavages	Theo. MH+ [Da]	Abundances (Scaled): F6: Sample	Quan Info	Found in Sample: [S6] F6: Sample	Confidence (by Search Engine): Sequest HT	Percolator q-Value (by Search Engine): Sequest HT	Percolator PEP (by Search Engine): Sequest HT	XCorr (by Search Engine): Sequest HT	Top Apex RT [min]
	FALSE	High	[K].CPFTGNVSIR.[G]	1xCarbamidomethyl [C1]	0.000221884	0.00020268	1	2	2	P62280	P62280 [60-69]		0	1150.57	100		High	High	0.0001837	0.0001305	2.65	40
	FALSE	High	[R].DVQIGDIVTVGECRPLSK.[T]	1xCarbamidomethyl [C13]	7.09747e-10	0.00020268	1	2	9	P62280	P62280 [119-136]		0	1986.03	100		High	High	0.0001837	2.606e-10	4.15	65.63
	FALSE	High	[R].DYLHYIR.[K]		0.0594387	0.00285844	1	3	2	P62280	P62280 [91-97]		0	979.5	100		High	High	0.002256	0.04363	2.02	46
	FALSE	High	[K].EAIEGTYIDK.[K]		0.00114698	0.00020268	1	2	1	P62280	P62280 [49-58]		0	1138.56	100		High	High	0.0001837	0.000717	2.34	34.24
	FALSE	High	[K].EAIEGTYIDKK.[C]		0.00035297	0.00020268	1	2	1	P62280	P62280 [49-59]		1	1266.66	100		High	High	0.0001837	0.0002114	2.46	23.66
	FALSE	High	[K].KCPFTGNVSIR.[G]	1xCarbamidomethyl [C2]	0.013064	0.000761509	1	2	2	P62280	P62280 [59-69]		1	1278.66	100		High	High	0.0005883	0.008969	3.81	34.56
	FALSE	High	[-].MADIQTER.[A]	1xMet-loss+Acetyl [N-Term]	0.072705	0.00331414	1	3	1	P62280	P62280 [1-8]	P62280 1xMet-loss+Acetyl [N-Term]	0	874.426	100		High	High	0.002714	0.05374	2.26	22.09
	FALSE	High	[K].NMSVHLSPCFR.[D-]	1xCarbamidomethyl [C9]; 1xOxidation [M2]	0.00109901	0.00020268	1	3	2	P62280	P62280 [108-118]		0	1363.62	100		High	High	0.0001837	0.0006861	1.87	36.12
	FALSE	High	[K].QPTIFQNK.[K]		0.0252962	0.000925259	1	3	2	P62280	P62280 [13-20]		0	975.526	100		High	High	0.0007077	0.0179	2.48	26.03
	FALSE	High	[R].RDYLHYIR.[K]		0.0010725	0.00020268	1	3	1	P62280	P62280 [90-97]		1	1135.6	100		High	High	0.0001837	0.0006705	3.04	36.12
	FALSE	High	[K].RVLLGETGK.[E]		0.00388296	0.00020268	1	3	1	P62280	P62280 [22-30]		1	972.584	100		High	High	0.0001837	0.002552	2.62	17.8
	FALSE	High	[R].VLLGETGK.[E]		0.0089791	0.000396587	1	3	4	P62280	P62280 [23-30]		0	816.483	100		High	High	0.0003225	0.006076	1.4	19.33
FALSE	High	Master Protein	C9J2Y9	DNA-directed RNA polymerase subunit beta OS=Homo sapiens OX=9606 GN=POLR2B PE=1 SV=2	0	202.939	43	40	50	40	1167	133	7.15	134.76	40	metabolic process;regulation of biological process;response to stimulus	membrane;nucleus	catalytic activity;DNA binding;metal ion binding;protein binding;RNA binding	Pf00562, Pf04560, Pf04561, Pf04563, Pf04565, Pf04566, Pf04567	5431	ENSG00000047315.15	4	POLR2B		Eukaryotic Transcription Initiation		1	0	100	5.15417e+08	High	1
	Checked	Confidence	Annotated Sequence	Modifications	Qvality PEP	Qvality q-value	# Protein Groups	# Proteins	# PSMs	Master Protein Accessions	Positions in Master Proteins	Modifications in Master Proteins	# Missed Cleavages	Theo. MH+ [Da]	Abundances (Scaled): F6: Sample	Quan Info	Found in Sample: [S6] F6: Sample	Confidence (by Search Engine): Sequest HT	Percolator q-Value (by Search Engine): Sequest HT	Percolator PEP (by Search Engine): Sequest HT	XCorr (by Search Engine): Sequest HT	Top Apex RT [min]
	FALSE	High	[R].AGVSQVLNR.[L]		0.000824881	0.00020268	1	3	1	C9J2Y9	C9J2Y9 [457-465]		0	943.532	100		High	High	0.0001837	0.0005092	2.91	25.46
	FALSE	High	[K].AYFLGYMVHR.[L]		8.14739e-05	0.00020268	1	3	1	C9J2Y9	C9J2Y9 [355-364]		0	1256.62	100		High	High	0.0001837	4.622e-05	2.78	58.78
	FALSE	High	[R].DCSTFLR.[T]	1xCarbamidomethyl [C2]	0.217378	0.00997649	1	3	1	C9J2Y9	C9J2Y9 [884-890]		0	898.409	100		High	High	0.008256	0.1718	1.65	32.39
	FALSE	High	[K].DFNLELAIK.[T]		0.0833552	0.003467	1	3	1	C9J2Y9	C9J2Y9 [421-429]		0	1062.58	100		High	High	0.002827	0.06238	1.22	72.59
	FALSE	High	[R].DGAPSPMMPNEAR.[L]		0.000274774	0.00020268	1	2	1	C9J2Y9	C9J2Y9 [95-107]		0	1372.6	100		High	High	0.0001837	0.0001627	2.29	35.09
	FALSE	High	[K].EMLPHVGVSDFCETK.[K]	1xCarbamidomethyl [C12]	1.26315e-06	0.00020268	1	3	1	C9J2Y9	C9J2Y9 [339-353]		0	1748.8	100		High	High	0.0001837	6.124e-07	3.83	55.73
	FALSE	High	[K].FEQIYLSKPTHWER.[D]		3.10096e-06	0.00020268	1	2	1	C9J2Y9	C9J2Y9 [81-94]		0	1833.93	100		High	High	0.0001837	1.556e-06	3.28	48.72
	FALSE	High	[R].FGEMERDCQIAHGAAQFLR.[E]	1xCarbamidomethyl [C8]	0.00272728	0.00020268	1	3	1	C9J2Y9	C9J2Y9 [1079-1097]		1	2236.04	100		High	High	0.0001837	0.001769	1.87	62.67
	FALSE	High	[R].FRELPAGINSIVAIASYTGYNQEDSVIMNR.[S]		8.61141e-13	0.00020268	1	3	1	C9J2Y9	C9J2Y9 [762-791]		1	3328.66	100		High	High	0.0001837	2.47e-13	5.62	104.53
	FALSE	High	[K].GEIGDATPFNDAVNVQK.[I]		0.00498312	0.000396587	1	3	1	C9J2Y9	C9J2Y9 [987-1003]		0	1774.86		No Quan Values	High	High	0.0003225	0.003309	1.64
	FALSE	High	[R].GNEVLYNGFTGR.[K]		1.22602e-05	0.00020268	1	3	1	C9J2Y9	C9J2Y9 [1017-1028]		0	1326.64	100		High	High	0.0001837	6.474e-06	2.3	48.89
	FALSE	High	[R].GPIQILNR.[Q]		0.0239719	0.000925259	1	3	2	C9J2Y9	C9J2Y9 [1058-1065]		0	910.547	100		High	High	0.0007077	0.01687	2.98	41.48
	FALSE	High	[K].GTCGIQYR.[Q]	1xCarbamidomethyl [C3]	0.08771	0.00397359	1	3	1	C9J2Y9	C9J2Y9 [936-943]		0	954.446	100		High	High	0.003196	0.06571	2.14	18.16
	FALSE	High	[R].HAIYDKLDDDGLIAPGVR.[V]		1.72557e-14	0.00020268	1	3	3	C9J2Y9	C9J2Y9 [835-852]		1	1968.02	100		High	High	0.0001837	4.273e-15	5.58	54.32
	FALSE	High	[K].KGFDQEEVFEKPTR.[E]		4.82995e-10	0.00020268	1	3	2	C9J2Y9	C9J2Y9 [814-827]		1	1709.85	100		High	High	0.0001837	1.748e-10	3.53	36.12
	FALSE	High	[R].KITSQIFIGPTYYQR.[L]		1.9151e-05	0.00020268	1	3	1	C9J2Y9	C9J2Y9 [1029-1043]		1	1814.98	100		High	High	0.0001837	1.027e-05	2.99	56.97
	FALSE	High	[R].ICRPLLIVEK.[Q]	1xCarbamidomethyl [C2]	0.00291637	0.00020268	1	3	1	C9J2Y9	C9J2Y9 [614-623]		0	1240.74	100		High	High	0.0001837	0.00189	2.36	41.09
	FALSE	High	[K].LLFQELMSMSIAPR.[M]		3.10315e-05	0.00020268	1	3	1	C9J2Y9	C9J2Y9 [1150-1163]		0	1635.86		No Quan Values	High	High	0.0001837	1.695e-05	1.97
	FALSE	High	[K].LLFQELMSMSIAPR.[M]	1xOxidation [M9]	0.00302496	0.00020268	1	3	1	C9J2Y9	C9J2Y9 [1150-1163]		0	1651.85		No Quan Values	High	High	0.0001837	0.00196	1.42
	FALSE	High	[R].LLLAALGR.[R]		0.0167259	0.000761509	1	3	2	C9J2Y9	C9J2Y9 [365-372]		0	826.551	100		High	High	0.0005883	0.01163	1.98	57.8
	FALSE	High	[R].LNSPIGR.[D]		0.126571	0.00616306	1	3	1	C9J2Y9	C9J2Y9 [478-484]		0	756.436	100		High	High	0.004917	0.09668	2.16	19.11
	FALSE	High	[R].IPQIGDK.[F]		0.0938432	0.00446093	1	3	2	C9J2Y9	C9J2Y9 [921-927]		0	770.441	100		High	High	0.003551	0.07059	1.64	19.91
	FALSE	High	[K].ISNLLSDYGYHLR.[G]		9.34338e-10	0.00020268	1	3	1	C9J2Y9	C9J2Y9 [1004-1016]		0	1550.8	100		High	High	0.0001837	3.474e-10	4.41	63.99
	FALSE	High	[R].LTFASTLSHLR.[R]		5.33743e-07	0.00020268	1	3	1	C9J2Y9	C9J2Y9 [466-476]		0	1245.69	100		High	High	0.0001837	2.511e-07	3.71	57.73
	FALSE	High	[K].ITSQIFIGPTYYQR.[L]		0.000490877	0.00020268	1	3	1	C9J2Y9	C9J2Y9 [1030-1043]		0	1686.88	100		High	High	0.0001837	0.0002987	2.33	64.88
	FALSE	High	[R].IVATLPYIK.[Q]		0.00123414	0.00020268	1	3	1	C9J2Y9	C9J2Y9 [249-257]		0	1017.63	100		High	High	0.0001837	0.0007771	2.26	56.98
	FALSE	High	[R].IVEDAPPIDLQAEAQHASGEVEEPPR.[Y]		7.14097e-10	0.00020268	1	2	3	C9J2Y9	C9J2Y9 [51-76]		0	2797.36	100		High	High	0.0001837	2.62e-10	3.34	63.09
	FALSE	High	[K].MATNTVYVFAK.[K]		8.04299e-06	0.00020268	1	3	1	C9J2Y9	C9J2Y9 [193-203]		0	1244.63	100		High	High	0.0001837	4.181e-06	2.9	50.09
	FALSE	High	[R].MDTLAHVLYYPQKPLVTTR.[S]		2.62373e-09	0.00020268	1	3	1	C9J2Y9	C9J2Y9 [737-755]		0	2246.2	100		High	High	0.0001837	1.014e-09	3.41	63.71
	FALSE	High	[K].QAMGVYITNFHVR.[M]		1.14469e-07	0.00020268	1	3	1	C9J2Y9	C9J2Y9 [724-736]		0	1535.78	100		High	High	0.0001837	5.077e-08	3.53	58
	FALSE	High	[R].QLHNTLWGMVCPAETPEGHAVGLVK.[N]	1xCarbamidomethyl [C11]	4.44357e-07	0.00020268	1	3	1	C9J2Y9	C9J2Y9 [493-517]		0	2744.36	100		High	High	0.0001837	2.083e-07	3.94	71.07
	FALSE	High	[K].RLDLAGPLLAFLFR.[G]		1.19214e-10	0.00020268	1	3	1	C9J2Y9	C9J2Y9 [385-398]		1	1601.95	100		High	High	0.0001837	4.105e-11	4.6	112.15
	FALSE	High	[R].RQMDIIVSEVSMIR.[D]		0.00435897	0.000396587	1	3	1	C9J2Y9	C9J2Y9 [585-598]		1	1676.88		No Quan Values	High	High	0.0003225	0.002865	2.22
	FALSE	High	[R].TSETGIVDQVMVTLNQEGYK.[F]		1.06454e-06	0.00020268	1	3	2	C9J2Y9	C9J2Y9 [891-910]		0	2212.08	100		High	High	0.0001837	5.13e-07	4.42	101.55
	FALSE	High	[K].TVIKEGEEQLQTQHQK.[T]		2.58164e-06	0.00020268	1	3	1	C9J2Y9	C9J2Y9 [124-139]		1	1895.98		No Quan Values	High	High	0.0001837	1.287e-06	3.22
	FALSE	High	[K].TVTLPENEDELESTNR.[R]		0.000213899	0.00020268	1	3	1	C9J2Y9	C9J2Y9 [863-878]		0	1846.87	100		High	High	0.0001837	0.000126	2.4	47.54
	FALSE	High	[K].VLIAQEK.[M]		0.103783	0.00493313	1	3	1	C9J2Y9	C9J2Y9 [186-192]		0	800.488	100		High	High	0.003897	0.07818	1.87	17.92
	FALSE	High	[K].VSANKGEIGDATPFNDAVNVQK.[I]		1.44279e-08	0.00020268	1	3	1	C9J2Y9	C9J2Y9 [982-1003]		1	2274.14	100		High	High	0.0001837	5.932e-09	3.46	47.87
	FALSE	High	[R].VSGDDVIIGK.[T]		0.000306709	0.00020268	1	3	1	C9J2Y9	C9J2Y9 [853-862]		0	1002.55	100		High	High	0.0001837	0.0001824	2.92	28.4
	FALSE	High	[K].YSLATGNWGDQK.[K]		0.023829	0.000925259	1	3	1	C9J2Y9	C9J2Y9 [439-450]		0	1339.63		No Quan Values	High	High	0.0007077	0.01676	1.8
	FALSE	High	[K].YSLATGNWGDQKK.[A]		0.0101351	0.000396587	1	3	1	C9J2Y9	C9J2Y9 [439-451]		1	1467.72	100		High	High	0.0003225	0.006908	2.14	38.33
FALSE	High	Master Protein	P62851	40S ribosomal protein S25 OS=Homo sapiens OX=9606 GN=RPS25 PE=1 SV=1	0	16.801	30	5	6	5	125	13.7	10.11	16.16	5	cell organization and biogenesis;metabolic process;transport	cytosol;nucleus;ribosome	catalytic activity;nucleotide binding;protein binding;RNA binding;structural molecule activity	Pf03297	6230	ENSG00000280831.2; ENSG00000118181.10	11; CHR_HG2217_PATCH	RPS25	Peptide chain elongation; Eukaryotic Translation Termination; Viral mRNA Translation; Formation of the ternary complex, and subsequently, the 43S complex; L13a-mediated translational silencing of Ceruloplasmin expression; Selenocysteine synthesis; Nonsense Mediated Decay (NMD) independent of the Exon Junction Complex (EJC); Nonsense Mediated Decay (NMD) enhanced by the Exon Junction Complex (EJC)…	Cytoplasmic Ribosomal Proteins	Ribosome	38	0	100	513358840	High	1
	Checked	Confidence	Annotated Sequence	Modifications	Qvality PEP	Qvality q-value	# Protein Groups	# Proteins	# PSMs	Master Protein Accessions	Positions in Master Proteins	Modifications in Master Proteins	# Missed Cleavages	Theo. MH+ [Da]	Abundances (Scaled): F6: Sample	Quan Info	Found in Sample: [S6] F6: Sample	Confidence (by Search Engine): Sequest HT	Percolator q-Value (by Search Engine): Sequest HT	Percolator PEP (by Search Engine): Sequest HT	XCorr (by Search Engine): Sequest HT	Top Apex RT [min]
	FALSE	High	[R].AALQELLSK.[G]		0.000619093	0.00020268	1	1	2	P62851	P62851 [86-94]		0	972.572	100		High	High	0.0001837	0.0003797	2.81	53.45
	FALSE	High	[R].AQVIYTR.[N]		0.16378	0.00751464	1	1	1	P62851	P62851 [105-111]		0	850.478	100		High	High	0.006242	0.1268	2.14	18.18
	FALSE	High	[R].DKLNNLVLFDK.[A]		5.70846e-07	0.00020268	1	1	1	P62851	P62851 [42-52]		1	1318.74	100		High	High	0.0001837	2.698e-07	3.18	57.76
	FALSE	High	[K].LITPAVVSER.[L]		0.00271071	0.00020268	1	1	1	P62851	P62851 [67-76]		0	1084.64	100		High	High	0.0001837	0.001754	2.64	40.95
	FALSE	High	[K].LNNLVLFDK.[A]		0.00110574	0.00020268	1	1	1	P62851	P62851 [44-52]		0	1075.61	100		High	High	0.0001837	0.0006934	2.71	58.91
FALSE	High	Master Protein	A0A2R8Y811	40S ribosomal protein S14 (Fragment) OS=Homo sapiens OX=9606 GN=RPS14 PE=1 SV=1	0	63.817	63	8	15	8	150	16.1	10.05	40.44	8												0	0	100	4.75682e+08	High	1
	Checked	Confidence	Annotated Sequence	Modifications	Qvality PEP	Qvality q-value	# Protein Groups	# Proteins	# PSMs	Master Protein Accessions	Positions in Master Proteins	Modifications in Master Proteins	# Missed Cleavages	Theo. MH+ [Da]	Abundances (Scaled): F6: Sample	Quan Info	Found in Sample: [S6] F6: Sample	Confidence (by Search Engine): Sequest HT	Percolator q-Value (by Search Engine): Sequest HT	Percolator PEP (by Search Engine): Sequest HT	XCorr (by Search Engine): Sequest HT	Top Apex RT [min]
	FALSE	High	[K].ADRDESSPYAAMLAAQDVAQR.[C]		2.87348e-10	0.00020268	1	3	2	A0A2R8Y811	A0A2R8Y811 [64-84]		1	2265.06	100		High	High	0.0001837	1.024e-10	4.91	62.65
	FALSE	High	[K].ADRDESSPYAAMLAAQDVAQR.[C]	1xOxidation [M12]	7.74795e-07	0.00020268	1	3	1	A0A2R8Y811	A0A2R8Y811 [64-84]		1	2281.05	100		High	High	0.0001837	3.698e-07	2.56	62.57
	FALSE	High	[K].KEEQVISLGPQVAEGENVFGVCHIFASFNDTFVHVTDLSGK.[E]	1xCarbamidomethyl [C22]	6.4065e-08	0.00020268	1	3	1	A0A2R8Y811	A0A2R8Y811 [10-50]		1	4505.21	100		High	High	0.0001837	2.793e-08	4.95	110.61
	FALSE	High	[R].IEDVTPIPSDSTR.[R]		8.37637e-09	0.00020268	1	2	3	A0A2R8Y811	A0A2R8Y811 [129-141]		0	1429.72	100		High	High	0.0001837	3.387e-09	3.2	38.4
	FALSE	High	[R].IEDVTPIPSDSTRR.[K]		0.000564904	0.00020268	1	2	1	A0A2R8Y811	A0A2R8Y811 [129-142]		1	1585.82	100		High	High	0.0001837	0.0003443	1.99	33.91
	FALSE	High	[K].IGRIEDVTPIPSDSTR.[R]		0.00177976	0.00020268	1	2	1	A0A2R8Y811	A0A2R8Y811 [126-141]		1	1755.92	100		High	High	0.0001837	0.001134	3	45.13
	FALSE	High	[R].TKTPGPGAQSALR.[A]		0.000960897	0.00020268	1	3	1	A0A2R8Y811	A0A2R8Y811 [105-117]		1	1283.71	100		High	High	0.0001837	0.0005978	1.9	16.99
	FALSE	High	[K].TPGPGAQSALR.[A]		6.30352e-05	0.00020268	1	3	1	A0A2R8Y811	A0A2R8Y811 [107-117]		0	1054.56	100		High	High	0.0001837	3.553e-05	2.67	18.56
	FALSE	High	[K].VKADRDESSPYAAMLAAQDVAQR.[C]		1.09598e-08	0.00020268	1	3	1	A0A2R8Y811	A0A2R8Y811 [62-84]		2	2492.22	100		High	High	0.0001837	4.453e-09	2.75	56.36
	FALSE	High	[K].VKADRDESSPYAAMLAAQDVAQR.[C]	1xOxidation [M14]	2.61338e-06	0.00020268	1	3	3	A0A2R8Y811	A0A2R8Y811 [62-84]		2	2508.21	100		High	High	0.0001837	1.309e-06	3.71	43.65
FALSE	High	Master Protein	P62917	60S ribosomal protein L8 OS=Homo sapiens OX=9606 GN=RPL8 PE=1 SV=2	0	67.272	56	13	21	13	257	28	11.03	60.43	13	cell organization and biogenesis;metabolic process;response to stimulus;transport	cytoplasm;cytosol;membrane;ribosome	RNA binding;structural molecule activity	Pf00181, Pf03947	6132	ENSG00000161016.17	8	RPL8	Peptide chain elongation; Eukaryotic Translation Termination; Viral mRNA Translation; L13a-mediated translational silencing of Ceruloplasmin expression; Nonsense Mediated Decay (NMD) independent of the Exon Junction Complex (EJC); Selenocysteine synthesis; Nonsense Mediated Decay (NMD) enhanced by the Exon Junction Complex (EJC); GTP hydrolysis and joining of the 60S ribosomal subunit; Major path…	Cytoplasmic Ribosomal Proteins	Ribosome	34	0	100	4.38504e+08	High	1
	Checked	Confidence	Annotated Sequence	Modifications	Qvality PEP	Qvality q-value	# Protein Groups	# Proteins	# PSMs	Master Protein Accessions	Positions in Master Proteins	Modifications in Master Proteins	# Missed Cleavages	Theo. MH+ [Da]	Abundances (Scaled): F6: Sample	Quan Info	Found in Sample: [S6] F6: Sample	Confidence (by Search Engine): Sequest HT	Percolator q-Value (by Search Engine): Sequest HT	Percolator PEP (by Search Engine): Sequest HT	XCorr (by Search Engine): Sequest HT	Top Apex RT [min]
	FALSE	High	[K].AQLNIGNVLPVGTMPEGTIVCCLEEKPGDR.[G]	2xCarbamidomethyl [C21; C22]	4.41016e-09	0.00020268	1	4	1	P62917	P62917 [94-123]		0	3267.62	100		High	High	0.0001837	1.741e-09	4.72	97.5
	FALSE	High	[R].ASGNYATVISHNPETK.[K]		3.95088e-09	0.00020268	1	3	2	P62917	P62917 [129-144]		0	1688.82	100		High	High	0.0001837	1.55e-09	3.14	30.83
	FALSE	High	[R].AVDFAER.[H]		0.102062	0.00493313	1	5	1	P62917	P62917 [31-37]		0	807.4	100		High	High	0.003897	0.07689	2.38	22.87
	FALSE	High	[R].AVVGVVAGGGR.[I]		7.99943e-05	0.00020268	1	4	4	P62917	P62917 [164-174]		0	941.553	100		High	High	0.0001837	4.534e-05	3.38	22.91
	FALSE	High	[K].DIIHDPGR.[G]		0.203581	0.00936274	1	4	1	P62917	P62917 [47-54]		0	922.474		No Quan Values	High	High	0.007811	0.1599	1.52
	FALSE	High	[R].GVAMNPVEHPFGGGNHQHIGKPSTIR.[R]		4.44357e-07	0.00020268	1	3	2	P62917	P62917 [201-226]		0	2737.37	100		High	High	0.0001837	2.08e-07	3.85	37.54
	FALSE	High	[R].GVAMNPVEHPFGGGNHQHIGKPSTIR.[R]	1xOxidation [M4]	5.9944e-07	0.00020268	1	3	1	P62917	P62917 [201-226]		0	2753.37	100		High	High	0.0001837	2.841e-07	3.35	33.59
	FALSE	High	[K].KAQLNIGNVLPVGTMPEGTIVCCLEEKPGDR.[G]	2xCarbamidomethyl [C22; C23]	3.65447e-07	0.00020268	1	4	1	P62917	P62917 [93-123]		1	3395.71	100		High	High	0.0001837	1.693e-07	4.32	87.57
	FALSE	High	[K].KRTELFIAAEGIHTGQFVYCGK.[K]	1xCarbamidomethyl [C20]	4.44986e-05	0.00020268	1	4	1	P62917	P62917 [71-92]		2	2525.3	100		High	High	0.0001837	2.467e-05	3.96	59.05
	FALSE	High	[R].KVGLIAAR.[R]		0.0319085	0.00111214	1	3	1	P62917	P62917 [234-241]		1	827.546	100		High	High	0.0008446	0.02282	3.02	18.22
	FALSE	High	[K].KVISSANR.[A]		0.0115077	0.000604516	1	4	1	P62917	P62917 [156-163]		1	874.51		No Quan Values	High	High	0.0004766	0.007863	2.73
	FALSE	High	[K].RTELFIAAEGIHTGQFVYCGK.[K]	1xCarbamidomethyl [C19]	3.5881e-07	0.00020268	1	4	2	P62917	P62917 [72-92]		1	2397.2	100		High	High	0.0001837	1.663e-07	4.61	67.04
	FALSE	High	[R].TELFIAAEGIHTGQFVYCGK.[K]	1xCarbamidomethyl [C18]	1.51724e-06	0.00020268	1	4	2	P62917	P62917 [73-92]		0	2241.1	100		High	High	0.0001837	7.442e-07	2.42	73.16
	FALSE	High	[R].VKLPSGSK.[K]		0.00953975	0.000396587	1	3	1	P62917	P62917 [148-155]		1	815.499	100		High	High	0.0003225	0.006489	1.97	13.61
FALSE	High	Master Protein	P61353	60S ribosomal protein L27 OS=Homo sapiens OX=9606 GN=RPL27 PE=1 SV=2	0	26.193	53	7	9	7	136	15.8	10.56	24.27	7	cell organization and biogenesis;metabolic process;transport	cytosol;membrane;nucleus;ribosome	RNA binding;structural molecule activity	Pf00467, Pf01777	6155	ENSG00000131469.12	17	RPL27	Peptide chain elongation; Eukaryotic Translation Termination; Viral mRNA Translation; L13a-mediated translational silencing of Ceruloplasmin expression; Nonsense Mediated Decay (NMD) independent of the Exon Junction Complex (EJC); Selenocysteine synthesis; Nonsense Mediated Decay (NMD) enhanced by the Exon Junction Complex (EJC); GTP hydrolysis and joining of the 60S ribosomal subunit; Major path…	Cytoplasmic Ribosomal Proteins	Ribosome	34	0	100	4.3815e+08	High	1
	Checked	Confidence	Annotated Sequence	Modifications	Qvality PEP	Qvality q-value	# Protein Groups	# Proteins	# PSMs	Master Protein Accessions	Positions in Master Proteins	Modifications in Master Proteins	# Missed Cleavages	Theo. MH+ [Da]	Abundances (Scaled): F6: Sample	Quan Info	Found in Sample: [S6] F6: Sample	Confidence (by Search Engine): Sequest HT	Percolator q-Value (by Search Engine): Sequest HT	Percolator PEP (by Search Engine): Sequest HT	XCorr (by Search Engine): Sequest HT	Top Apex RT [min]
	FALSE	High	[K].NIDDGTSDRPYSHALVAGIDR.[Y]		2.93295e-07	0.00020268	1	2	2	P61353	P61353 [28-48]		0	2272.1	100		High	High	0.0001837	1.348e-07	3.9	47.26
	FALSE	High	[K].NIDDGTSDRPYSHALVAGIDRYPR.[K]		0.00134422	0.00020268	1	2	1	P61353	P61353 [28-51]		1	2688.31	100		High	High	0.0001837	0.0008478	3.09	51.24
	FALSE	High	[K].TVVNKDVFRDPALK.[R]		3.39857e-06	0.00020268	1	2	1	P61353	P61353 [94-107]		2	1601.9	100		High	High	0.0001837	1.714e-06	2.89	39.01
	FALSE	High	[K].VKFEER.[Y]		0.125882	0.00616306	1	2	1	P61353	P61353 [116-121]		1	807.436		No Quan Values	High	High	0.004822	0.09604	1.72
	FALSE	High	[K].VVLVLAGR.[Y]		0.00892487	0.000396587	1	3	1	P61353	P61353 [10-17]		0	826.551	100		High	High	0.0003225	0.006054	2.42	41.32
	FALSE	High	[K].VYNYNHLMPTR.[Y]	1xOxidation [M8]	0.000299306	0.00020268	1	2	1	P61353	P61353 [74-84]		0	1423.68	100		High	High	0.0001837	0.0001781	2.53	27.4
	FALSE	High	[R].YSVDIPLDK.[T]		0.000518613	0.00020268	1	2	2	P61353	P61353 [85-93]		0	1049.55	100		High	High	0.0001837	0.0003161	2.43	51.25
FALSE	High	Master Protein	P39019	40S ribosomal protein S19 OS=Homo sapiens OX=9606 GN=RPS19 PE=1 SV=2	0	36.254	56	12	21	12	145	16.1	10.32	43.43	12	cell differentiation;cell organization and biogenesis;cellular component movement;defense response;metabolic process;regulation of biological process;response to stimulus;transport	cytoplasm;cytosol;membrane;nucleus;ribosome	protein binding;RNA binding;structural molecule activity	Pf01090	6223	ENSG00000105372.6	19	RPS19	Peptide chain elongation; Eukaryotic Translation Termination; Viral mRNA Translation; Formation of the ternary complex, and subsequently, the 43S complex; L13a-mediated translational silencing of Ceruloplasmin expression; Selenocysteine synthesis; Nonsense Mediated Decay (NMD) independent of the Exon Junction Complex (EJC); Nonsense Mediated Decay (NMD) enhanced by the Exon Junction Complex (EJC)…	Cytoplasmic Ribosomal Proteins	Ribosome	38	0	100	4.38132e+08	High	1
	Checked	Confidence	Annotated Sequence	Modifications	Qvality PEP	Qvality q-value	# Protein Groups	# Proteins	# PSMs	Master Protein Accessions	Positions in Master Proteins	Modifications in Master Proteins	# Missed Cleavages	Theo. MH+ [Da]	Abundances (Scaled): F6: Sample	Quan Info	Found in Sample: [S6] F6: Sample	Confidence (by Search Engine): Sequest HT	Percolator q-Value (by Search Engine): Sequest HT	Percolator PEP (by Search Engine): Sequest HT	XCorr (by Search Engine): Sequest HT	Top Apex RT [min]
	FALSE	High	[R].ALAAFLKK.[S]		0.048488	0.00217279	1	4	2	P39019	P39019 [17-24]		1	861.556	100		High	High	0.001757	0.03516	1.91	31.35
	FALSE	High	[K].DVNQQEFVR.[A]		0.00438557	0.000396587	1	4	3	P39019	P39019 [8-16]		0	1134.55	100		High	High	0.0003225	0.002886	2.82	29.69
	FALSE	High	[K].ELAPYDENWFYTR.[A]		0.000221884	0.00020268	1	4	1	P39019	P39019 [44-56]		0	1703.77	100		High	High	0.0001837	0.0001304	2.53	74.18
	FALSE	High	[K].HKELAPYDENWFYTR.[A]		1.6833e-06	0.00020268	1	4	1	P39019	P39019 [42-56]		1	1968.92	100		High	High	0.0001837	8.289e-07	3.58	57.3
	FALSE	High	[R].IAGQVAAANK.[K]		0.000326027	0.00020268	1	2	1	P39019	P39019 [134-143]		0	942.537	100		High	High	0.0001837	0.0001954	2.94	13.07
	FALSE	High	[R].IAGQVAAANKK.[H]		0.0792016	0.003467	1	2	1	P39019	P39019 [134-144]		1	1070.63	100		High	High	0.002714	0.05879	1.23	11.62
	FALSE	High	[K].LKVPEWVDTVK.[L]		0.00766977	0.000396587	1	4	3	P39019	P39019 [28-38]		1	1313.75	100		High	High	0.0003225	0.005162	3.65	57.63
	FALSE	High	[K].LTPQGQR.[D]		0.112786	0.00540127	1	2	1	P39019	P39019 [123-129]		0	799.442	100		High	High	0.004359	0.08572	1.62	11.33
	FALSE	High	[R].NGVMPSHFSR.[G]		0.024699	0.000925259	1	2	1	P39019	P39019 [85-94]		0	1131.54	100		High	High	0.0007077	0.01745	1.87	23.67
	FALSE	High	[R].RVLQALEGLK.[M]		1.32737e-05	0.00020268	1	2	3	P39019	P39019 [102-111]		1	1126.69	100		High	High	0.0001837	7.056e-06	2.94	47.07
	FALSE	High	[R].VLQALEGLK.[M]		0.00341689	0.00020268	1	2	2	P39019	P39019 [103-111]		0	970.593	100		High	High	0.0001837	0.002233	2.45	50.02
	FALSE	High	[K].VPEWVDTVK.[L]		0.00079037	0.00020268	1	4	2	P39019	P39019 [30-38]		0	1072.57	100		High	High	0.0001837	0.000487	2.34	48.31
FALSE	High	Master Protein	P30050	60S ribosomal protein L12 OS=Homo sapiens OX=9606 GN=RPL12 PE=1 SV=1	0	40.51	59	7	12	7	165	17.8	9.42	35.7	7	cell organization and biogenesis;metabolic process;transport	cytosol;membrane;ribosome	protein binding;RNA binding;structural molecule activity	Pf00298, Pf03946	6136	ENSG00000197958.12	9	RPL12	Peptide chain elongation; Eukaryotic Translation Termination; Viral mRNA Translation; L13a-mediated translational silencing of Ceruloplasmin expression; Nonsense Mediated Decay (NMD) independent of the Exon Junction Complex (EJC); Selenocysteine synthesis; Nonsense Mediated Decay (NMD) enhanced by the Exon Junction Complex (EJC); GTP hydrolysis and joining of the 60S ribosomal subunit; Major path…	Cytoplasmic Ribosomal Proteins	Ribosome	34	0	100	4.30067e+08	High	1
	Checked	Confidence	Annotated Sequence	Modifications	Qvality PEP	Qvality q-value	# Protein Groups	# Proteins	# PSMs	Master Protein Accessions	Positions in Master Proteins	Modifications in Master Proteins	# Missed Cleavages	Theo. MH+ [Da]	Abundances (Scaled): F6: Sample	Quan Info	Found in Sample: [S6] F6: Sample	Confidence (by Search Engine): Sequest HT	Percolator q-Value (by Search Engine): Sequest HT	Percolator PEP (by Search Engine): Sequest HT	XCorr (by Search Engine): Sequest HT	Top Apex RT [min]
	FALSE	High	[R].CTGGEVGATSALAPK.[I]	1xCarbamidomethyl [C1]	1.30046e-08	0.00020268	1	1	4	P30050	P30050 [17-31]		0	1418.69	100		High	High	0.0001837	5.317e-09	4	30.71
	FALSE	High	[K].EILGTAQSVGCNVDGR.[H]	1xCarbamidomethyl [C11]	4.93344e-06	0.00020268	1	1	1	P30050	P30050 [131-146]		0	1675.81	100		High	High	0.0001837	2.526e-06	3.22	44.49
	FALSE	High	[R].HPHDIIDDINSGAVECPAS.[-]	1xCarbamidomethyl [C16]	0.000882181	0.00020268	1	1	1	P30050	P30050 [147-165]		0	2046.92	100		High	High	0.0001837	0.0005458	2.83	55.4
	FALSE	High	[K].HSGNITFDEIVNIAR.[Q]		4.52901e-06	0.00020268	1	1	2	P30050	P30050 [100-114]		0	1685.86	100		High	High	0.0001837	2.31e-06	3.37	71.44
	FALSE	High	[K].KVGDDIAK.[A]		0.000528202	0.00020268	1	1	1	P30050	P30050 [41-48]		1	845.473	100		High	High	0.0001837	0.0003208	2.02	12.65
	FALSE	High	[K].IGPLGLSPK.[K]		0.0038594	0.00020268	1	1	1	P30050	P30050 [32-40]		0	881.545	100		High	High	0.0001837	0.002525	2.65	41.54
	FALSE	High	[R].QAQIEVVPSASALIIK.[A]		1.88642e-09	0.00020268	1	1	2	P30050	P30050 [68-83]		0	1666.97	100		High	High	0.0001837	7.201e-10	3.64	71.5
FALSE	High	Master Protein	P62277	40S ribosomal protein S13 OS=Homo sapiens OX=9606 GN=RPS13 PE=1 SV=2	0	28.736	49	9	14	9	151	17.2	10.54	22.57	9	cell organization and biogenesis;metabolic process;regulation of biological process;transport	cytosol;membrane;nucleus;ribosome	protein binding;RNA binding;structural molecule activity	Pf00312, Pf08069	6207	ENSG00000110700.6	11	RPS13	Peptide chain elongation; Eukaryotic Translation Termination; Viral mRNA Translation; Formation of the ternary complex, and subsequently, the 43S complex; L13a-mediated translational silencing of Ceruloplasmin expression; Selenocysteine synthesis; Nonsense Mediated Decay (NMD) independent of the Exon Junction Complex (EJC); Nonsense Mediated Decay (NMD) enhanced by the Exon Junction Complex (EJC)…	Cytoplasmic Ribosomal Proteins	Ribosome	38	0	100	4.21062e+08	High	1
	Checked	Confidence	Annotated Sequence	Modifications	Qvality PEP	Qvality q-value	# Protein Groups	# Proteins	# PSMs	Master Protein Accessions	Positions in Master Proteins	Modifications in Master Proteins	# Missed Cleavages	Theo. MH+ [Da]	Abundances (Scaled): F6: Sample	Quan Info	Found in Sample: [S6] F6: Sample	Confidence (by Search Engine): Sequest HT	Percolator q-Value (by Search Engine): Sequest HT	Percolator PEP (by Search Engine): Sequest HT	XCorr (by Search Engine): Sequest HT	Top Apex RT [min]
	FALSE	High	[K].GLAPDLPEDLYHLIK.[K]		5.9858e-09	0.00020268	1	2	2	P62277	P62277 [79-93]		0	1693.92	100		High	High	0.0001837	2.379e-09	2.9	97.03
	FALSE	High	[K].GLSQSALPYR.[R]		0.00250421	0.00020268	1	3	2	P62277	P62277 [10-19]		0	1091.58	100		High	High	0.0001837	0.001612	1.74	38.69
	FALSE	High	[K].GLTPSQIGVILR.[D]		9.20624e-05	0.00020268	1	2	1	P62277	P62277 [44-55]		0	1253.76	100		High	High	0.0001837	5.256e-05	2.54	67.78
	FALSE	High	[K].KGLTPSQIGVILR.[D]		0.00466065	0.000396587	1	2	1	P62277	P62277 [43-55]		1	1381.85	100		High	High	0.0003225	0.003081	3.66	56.95
	FALSE	High	[R].LILIESR.[I]		0.185648	0.00858932	1	1	1	P62277	P62277 [115-121]		0	843.53	100		High	High	0.007034	0.1448	2.17	40.93
	FALSE	High	[K].LTSDDVKEQIYK.[L]		1.44487e-06	0.00020268	1	3	2	P62277	P62277 [28-39]		1	1438.74	100		High	High	0.0001837	7.059e-07	3.39	35.74
	FALSE	High	[K].SKGLAPDLPEDLYHLIKK.[A]		0.0244056	0.000925259	1	2	1	P62277	P62277 [77-94]		2	2037.14		No Quan Values	High	High	0.0007077	0.01717	2.37
	FALSE	High	[R].SVPTWLK.[L]		0.135836	0.0064826	1	3	1	P62277	P62277 [21-27]		0	830.477		No Quan Values	High	High	0.005393	0.1041	1.22
	FALSE	High	[R].VLPPNWK.[Y]		0.205657	0.00936274	1	1	3	P62277	P62277 [134-140]		0	853.493	100		High	High	0.007811	0.1619	1.54	36.61
[truncated: 7,006 more rows]

## Sheet: BARD1 SFB binding proteins
Checked	Protein FDR Confidence: Combined	Master	Accession	Description	Exp. q-value: Combined	Sum PEP Score	Coverage [%]	# Peptides	# PSMs	# Unique Peptides	# AAs	MW [kDa]	calc. pI	Score Sequest HT: Sequest HT	# Peptides (by Search Engine): Sequest HT	Biological Process	Cellular Component	Molecular Function	Pfam IDs	Entrez Gene ID	Ensembl Gene ID	Chromosome	Gene Symbol	Reactome Pathways	KEGG Pathways	WikiPathways	# Protein Pathway Groups	# Razor Peptides	Abundance: F5: BD1	Abundance: F6: SFB	Found in Sample: [S5] F5: Sample	Found in Sample: [S6] F6: Sample	# Protein Groups	Modifications
[truncated: 7,212 more rows]
